# Supplementary material for: Spatiotemporal dynamics of benthic Microcoleus in a Swiss lotic system
Source: Front Microbiol. 2026 Jun 9;17:1769963. doi: 10.3389/fmicb.2026.1769963 (PMC13287139; doi:10.3389/fmicb.2026.1769963)
Supplement: Supplementary file 2 [file Table_1.XLSX]

## Sheet: Sheet 1
Phylum	OTUs	Reads	Class	Order	Family	Genus
Cyanobacteriota	1962	1111838	3	20	37	63
Proteobacteria	8019	1486661	7	51	151	327
Nitrospirae	100	66973	2	4	4	4
Actinobacteria	1260	267557	6	29	53	101
Chloroflexi	592	112666	8	15	18	19
Gemmatimonadetes	141	38448	2	3	4	5
Acidobacteria	449	73750	6	12	18	23
Deinococcus-Thermus	33	12551	2	4	4	6
Planctomycetes	2307	299104	7	13	19	26
Verrucomicrobia	906	101711	5	10	15	25
Bacteroidetes	1569	161716	8	15	37	76
Bacteria uncul.	1885	135019	1	1	1	1
Firmicutes	463	28371	9	18	41	94
NB1-j	35	6510	2	2	2	2
RCP2-54	19	2065	2	2	2	1
Armatimonadetes	43	4812	4	5	5	5
Chlamydiae	393	11975	2	3	5	6
MBNT15	115	9578	2	2	2	2
Ignavibacteriae	32	1886	2	2	3	4
Candidatus_Omnitrophica	61	1805	2	2	1	1
Spirochaetes	65	2800	2	4	6	8
WPS-2	13	640	2	2	2	2
Kiritimatiellaeota	11	500	1	1	1	1
Candidatus_Babeliae	115	2152	2	2	2	2
Candidatus_Hydrogenedentes	37	1518	2	1	1	1
Abditibacteriota	6	306	1	2	2	2
Candidatus_Gracilibacteria	38	744	2	2	3	3
Chlorobi	3	299	1	1	1	1
Saccharimonadia	89	1780	2	2	3	3
candidate_division_NC10	9	229	2	3	3	5
Balneolaeota	1	76	1	1	1	1
Elusimicrobia	6	137	1	1	1	1
WOR-1	1	73	1	1	1	1
candidate_division_Zixibacteria	1	53	1	1	1	1
Fibrobacteres	15	273	2	2	2	2
Kazania	8	136	1	1	1	1
CPR2	5	92	2	1	1	1
Lentisphaerae	5	81	1	1	1	1
Candidatus_Saccharibacteria	2	27	1	1	1	1
WWE3	1	15	1	1	1	1
SAR324_clade(Marine_group_B)	6	34	1	1	1	1
LCP-89	2	17	1	1	1	1
Tenericutes	2	18	2	2	2	2
Candidatus_Aminicenantes	1	9	1	1	1	1
Synergistetes	1	8	1	1	1	1
Fusobacteria	4	29	1	1	3	4
PAUC34f	1	8	1	1	1	1
Rhodothermaeota	3	20	2	2	2	2
Latescibacterota	1	7	1	1	1	1
Candidatus_Bipolaricaulota	1	6	1	1	1	1
Caldiserica	1	4	1	1	1	1
AncK6	1	4	1	1	1	1
Total	20839	3947091	125	258	473	847
