# Supplementary material for: Spatiotemporal dynamics of benthic Microcoleus in a Swiss lotic system
Source: Front Microbiol. 2026 Jun 9;17:1769963. doi: 10.3389/fmicb.2026.1769963 (PMC13287139; doi:10.3389/fmicb.2026.1769963)
Supplement: Supplementary file 3 [file Table_2.XLSX]

## Sheet: Sheet 1
Phylum	OTUs	Reads	Class	Order	Family	Genus
Diatomea	1769	2466441	5	7	9	42
Chlorophyta	589	1349294	5	24	25	86
Cnidaria	98	317499	2	4	5	5
Arthropoda	219	625209	7	21	26	28
Nematozoa	768	761737	4	16	27	28
Phragmoplastophyta	80	192234	3	27	29	46
Rotifera	138	207772	3	7	7	8
Tardigrada	107	230053	3	4	5	5
Florideophycidae	44	216734	2	3	3	3
Annelida	156	187665	2	4	5	5
Platyhelminthes	96	176813	3	9	16	20
Eukaryota uncul.	706	161041	1	1	1	1
Cercozoa	1365	309054	18	32	35	67
Ciliophora	809	316148	3	7	19	107
Gastrotricha	66	77746	2	3	4	4
Mollusca	3	27727	2	2	2	2
Xenacoelomorpha	4	26818	1	1	1	1
Ochrophyta	210	63312	7	19	23	41
Amoebozoa	444	112151	4	14	19	30
Chytridiomycota	271	61082	3	10	20	30
Apicomplexa	167	31815	3	5	10	17
Cryptomycota	393	82017	4	6	6	7
Cavosteliida	16	9574	2	2	2	3
Incertae_Sedis	68	14500	2	2	2	6
Blastocladiomycota	9	3670	2	3	5	4
Peronosporomycetes	133	25483	2	2	2	12
LKM15	98	12073	2	2	2	2
Mucoromycota	23	6615	2	4	5	5
Rigifilida	17	4371	2	2	2	3
Porphyridiophyceae	2	2172	1	2	1	1
Zoopagomycota	57	12957	3	6	8	14
Ascomycota	123	12590	10	26	55	72
SAR	245	20366	2	3	3	3
Schizoplasmodiida	17	4088	2	2	2	1
Holozoa	174	19388	5	13	19	28
Labyrinthulomycetes	58	7819	2	2	4	5
Vertebrata	8	1686	3	3	3	3
Aphelidea	42	5021	2	2	2	3
Centrohelida	63	6571	2	2	7	10
Gracilipodida	17	1274	3	3	3	6
MAST-12	16	1077	2	3	3	3
Apusomonadidae	23	1484	2	2	2	4
Cryptophyceae	39	2906	2	3	3	7
Protalveolata	40	1630	4	6	7	7
MAST-3	2	362	1	1	2	1
Protosteliida	9	550	2	2	2	2
Basidiomycota	71	2420	12	28	38	48
Dinoflagellata	13	573	2	5	7	9
Kathablepharidae	11	406	1	2	2	1
Nucleariidae_and_Fonticula_group	19	522	2	2	2	3
Eukaryota	7	294	2	2	2	2
Bicosoecida	33	731	4	6	5	6
Ancyromonadida	3	175	1	2	2	2
Protosporangiida	16	583	2	3	3	3
Haptophyta	2	99	2	1	1	1
Neocallimastigomycota	2	97	1	1	1	1
Preaxostyla	7	200	2	1	1	1
Archamoebae	19	390	2	3	3	2
Hyphochytriomycetes	3	82	1	2	2	2
Klebsormidiophyceae	1	38	1	1	1	1
Myxogastria	7	101	2	2	2	3
Discoba	3	62	2	2	2	2
Acanthocephala	1	31	1	1	1	1
Euglenozoa	12	135	4	6	6	6
Breviatea	5	69	1	1	1	2
MAST-6	2	21	1	2	2	1
Prymnesiophyceae	1	16	1	1	1	1
Pavlovophyceae	1	16	1	1	1	1
Bangiales	1	9	1	1	1	1
Microsporidia	1	7	1	1	1	1
Fungi	1	7	1	1	1	1
Heterolobosea	2	12	1	2	2	2
Total	10045	8185685	201	404	534	892
