# Supplementary material for: Spatiotemporal dynamics of benthic Microcoleus in a Swiss lotic system
Source: Front Microbiol. 2026 Jun 9;17:1769963. doi: 10.3389/fmicb.2026.1769963 (PMC13287139; doi:10.3389/fmicb.2026.1769963)
Supplement: Supplementary file 4 [file Table_3.XLSX]

## Sheet: Sheet 1
Sample	Bacteria_reads	Bacteria_OTU	Cyano_reads	Cyano_OTU	Euk_reads	Euk_OTU
A1-S1-0123	11687	2829	4382	281	26026	1109
A1-S1-0223	14767	2813	6564	372	32438	1055
A1-S1-0323	11232	2760	3919	263	29398	1339
A1-S1-0423	14121	3506	3954	263	26741	1347
A1-S1-0522	26489	2996	17108	502	148477	1306
A1-S1-0523	11631	2773	4627	289	36520	1185
A1-S1-0622	26704	4340	14375	912	65785	1681
A1-S1-0722	13855	3062	5896	307	99548	1117
A1-S1-0822	58260	6107	31711	1198	82042	1680
A1-S1-0922	16842	3260	7149	347	24799	1507
A1-S1-1022	12940	2973	5060	318	23041	970
A1-S1-1122	13034	3111	4366	256	25076	1412
A1-S1-1222	12555	3314	3017	201	24850	1752
A1-S2-0123	13602	3359	4543	281	26604	1120
A1-S2-0223	14554	3358	6113	393	31166	969
A1-S2-0323	10418	2796	3214	220	31104	1279
A1-S2-0423	15682	3365	6909	435	29406	1357
A1-S2-0522	45251	4536	28949	1132	62631	1413
A1-S2-0523	13661	3438	4653	272	28927	879
A1-S2-0622	13840	2933	7078	452	78828	1756
A1-S2-0722	23180	4259	11286	648	39248	1041
A1-S2-0822	47836	5922	19837	853	91651	1246
A1-S2-0922	19135	3569	7414	332	33909	1298
A1-S2-1022	8041	2667	2152	193	24955	1556
A1-S2-1122	13180	3050	4701	293	32698	1428
A1-S2-1222	12192	3219	4247	309	18762	1093
A1-S3-0123	13601	3445	5026	327	22313	1042
A1-S3-0223	18462	3151	10312	535	29342	1085
A1-S3-0323	12941	3235	5482	396	29689	1356
A1-S3-0423	14060	3120	5018	324	34723	1430
A1-S3-0522	43022	4699	28492	1083	156335	2119
A1-S3-0523	11851	3234	4871	336	32008	1104
A1-S3-0622	27143	2933	18706	608	35530	1295
A1-S3-0722	26299	4313	10620	563	103902	733
A1-S3-0822	59055	6386	31937	1450	85981	1280
A1-S3-0922	19728	3828	6984	334	31383	1348
A1-S3-1022	13268	3297	5146	318	26662	1282
A1-S3-1122	14800	3626	5645	398	26163	1332
A1-S3-1222	13172	3097	4953	316	26183	1116
A2-S1-0123	16506	2547	8959	408	24866	571
A2-S1-0223	16846	2719	10012	521	25710	574
A2-S1-0323	19177	2434	12216	401	27511	846
A2-S1-0423	23043	2015	16276	192	36041	839
A2-S1-0522	60907	4069	46059	1098	132161	1081
A2-S1-0523	14667	1972	9139	230	35711	764
A2-S1-0622	28768	3048	14056	338	84848	1464
A2-S1-0722	31592	3894	16342	480	88704	996
A2-S1-0822	43473	4770	14722	464	45367	1043
A2-S1-0922	18813	3274	9467	421	32591	766
A2-S1-1022	13113	2433	6402	289	27261	722
A2-S1-1122	17378	2660	8411	255	34533	1321
A2-S1-1222	18170	2142	11256	265	27276	891
A2-S2-0123	16166	1965	11050	379	29770	508
A2-S2-0223	18558	2242	12944	569	31565	714
A2-S2-0323	19539	1848	14488	400	28761	754
A2-S2-0423	22928	2671	16250	738	31238	1058
A2-S2-0522	20218	1412	398	13	101511	549
A2-S2-0523	17960	1870	10968	287	33523	719
A2-S2-0622	22271	3828	11498	715	94181	1905
A2-S2-0722	58371	285	14494	24	90616	48
A2-S2-0822	70374	5360	50888	1682	86015	1085
A2-S2-0922	18801	2502	9927	467	30709	1009
A2-S2-1022	15463	2076	7436	294	32042	905
A2-S2-1122	15684	2698	9584	597	24607	1117
A2-S2-1222	16985	2716	10728	780	24692	1040
A2-S3-0123	13534	2249	8177	354	34208	1076
A2-S3-0223	17993	3021	10567	447	25698	904
A2-S3-0323	21314	2293	14828	483	27845	469
A2-S3-0423	19535	2104	13590	347	42779	935
A2-S3-0523	13228	2395	8020	477	36143	1190
A2-S3-0622	31855	4768	16035	1062	75399	1437
A2-S3-0722	96067	4556	67907	856	159925	958
A2-S3-0822	67268	4670	43613	1302	56906	876
A2-S3-0922	16997	2568	7735	415	24248	1089
A2-S3-1022	16769	2292	9577	360	31001	978
A2-S3-1122	15964	2531	9115	309	32155	1340
A2-S3-1222	15205	2651	9911	641	23033	983
A3-S1-0123	13189	3339	4399	297	29683	1244
A3-S1-0223	18566	3280	9557	584	28710	756
A3-S1-0323	19545	2961	13283	709	24984	1012
A3-S1-0423	15870	2904	9675	628	30099	828
A3-S1-0522	42373	4139	27496	1081	194105	1660
A3-S1-0523	12899	2846	4456	327	32305	1279
A3-S1-0622	42722	4699	24860	1230	86166	1878
A3-S1-0722	89268	7037	59383	2253	92964	1660
A3-S1-0822	28958	3933	15480	616	72262	1231
A3-S1-0922	17499	2681	11058	491	33346	1140
A3-S1-1022	16600	2601	9652	394	32890	869
A3-S1-1122	18361	3221	11250	569	31979	1223
A3-S1-1222	13959	3015	7079	452	26912	1131
A3-S2-0123	15776	3165	8735	578	31518	1001
A3-S2-0223	14642	3346	6742	484	31656	1208
A3-S2-0323	15925	2994	9551	618	28985	999
A3-S2-0423	16917	3309	9893	594	31228	1061
A3-S2-0522	47357	4422	30199	1472	134667	1364
A3-S2-0523	14197	2951	5378	428	30702	1224
A3-S2-0622	65235	6194	38517	1362	140834	1449
A3-S2-0722	34323	4748	19547	973	125002	1673
A3-S2-0822	56438	5825	31803	1383	35611	1350
A3-S2-0922	17432	3147	9355	534	30154	1351
A3-S2-1022	14406	3421	6495	425	29524	1420
A3-S2-1122	15887	2925	7873	387	25968	1181
A3-S2-1222	13080	3406	3698	289	23667	1043
A3-S3-0123	14366	2894	7605	557	29063	929
A3-S3-0223	18972	2661	13007	601	35021	860
A3-S3-0323	15404	2844	7007	504	27545	295
A3-S3-0423	16466	3189	9006	506	37211	1280
A3-S3-0522	15802	2621	9707	633	148171	1789
A3-S3-0523	11631	3221	2653	211	36948	1170
A3-S3-0622	57526	4228	5567	131	104503	1210
A3-S3-0722	67720	6787	35652	1424	50490	1173
A3-S3-0822	77483	4753	37955	833	47727	208
A3-S3-0922	16608	3059	7915	404	33302	1177
A3-S3-1022	13255	2690	7153	412	25731	1239
A3-S3-1122	15857	2839	8498	443	30122	1225
A3-S3-1222	13067	3301	3681	251	22310	831
A3-S4-0522	23907	1521	2449	35	68891	822
A3-S4-0722	76143	6401	49857	1660	141566	1169
A4-S1-0123	15688	2666	9770	513	35192	689
A4-S1-0223	18463	3047	13029	800	33942	951
A4-S1-0323	11240	2450	5763	368	29007	1159
A4-S1-0423	18170	3046	11927	698	38223	809
A4-S1-0522	34708	4594	25422	1567	176074	1350
A4-S1-0523	11234	2581	6352	539	30532	1202
A4-S1-0622	52873	4435	41626	1619	50880	1265
A4-S1-0722	64315	4274	49218	1253	159790	979
A4-S1-0822	69070	2572	31478	372	39698	153
A4-S1-0922	14651	2655	7518	404	34173	957
A4-S1-1122	18731	2809	12213	564	31766	1174
A4-S1-1222	17018	2692	10651	548	33330	880
A4-S2-0123	14289	3043	7503	450	32144	747
A4-S2-0223	16308	3188	9746	578	33061	799
A4-S2-0323	17101	3336	9333	579	39296	1027
A4-S2-0423	16730	2764	10686	689	41334	1188
A4-S2-0522	26334	4185	17382	1104	197093	1101
A4-S2-0523	10246	2501	5298	416	36415	1320
A4-S2-0622	51088	5361	32862	1394	142557	2000
A4-S2-0722	91467	4995	69490	1732	136030	871
A4-S2-0822	83126	4033	49365	880	78875	337
A4-S2-0922	15768	2764	8350	412	34138	799
A4-S2-1122	14862	3190	8202	514	33858	1325
A4-S2-1222	17740	3003	10675	506	30669	957
A4-S3-0123	12222	3093	5934	457	29182	955
A4-S3-0223	13792	2907	8069	504	27810	995
A4-S3-0323	16681	3239	10175	709	28213	1008
A4-S3-0423	19549	3225	13712	809	41858	992
A4-S3-0522	40346	4699	30767	1660	157800	1270
A4-S3-0523	11354	2838	5703	479	36838	914
A4-S3-0622	12123	2597	7291	490	142600	2149
A4-S3-0722	50383	4196	33668	1134	65763	832
A4-S3-0822	73407	2782	46413	654	131307	288
A4-S3-0922	13696	2768	7288	403	29804	1071
A4-S3-1122	17686	3151	10284	569	35379	1237
A4-S3-1222	15410	3076	8454	547	30538	1021
