# Supplementary material for: Spatiotemporal dynamics of benthic Microcoleus in a Swiss lotic system
Source: Front Microbiol. 2026 Jun 9;17:1769963. doi: 10.3389/fmicb.2026.1769963 (PMC13287139; doi:10.3389/fmicb.2026.1769963)
Supplement: Supplementary file 5 [file Table_4.XLSX]

## Sheet: Sheet 1
Factor	Combination	Bacteria	Eukaryotes
		p-value
Batch	batch2-batch1	0.72081	0.425499
Sites	A2-A1	0.000312128	0.00107339
	A3-A1	0.581287	0.316569
	A4-A1	0.657649	0.999741
	A3-A2	0.0194807	0.137452
	A4-A2	3.49167e-06	0.00102486
	A4-A3	0.078927	0.289015
Dates	Jun 2022-May 2022	0.998667	0.99562
	Jul 2022-May 2022	0.958875	1
	Aug 2022-May 2022	0.677464	0.999984
	Sep 2022-May 2022	0.502218	0.999414
	Oct 2022-May 2022	0.71699	1
	Nov 2022-May 2022	0.970797	0.960233
	Dec 2022-May 2022	0.998993	1
	Jan 2023-May 2022	0.942993	0.999911
	Feb 2023-May 2022	0.676055	0.999953
	Mar 2023-May 2022	0.883066	1
	Apr 2023-May 2022	0.999353	1
	May 2023-May 2022	0.999995	1
	Jul 2022-Jun 2022	1	0.999804
	Aug 2022-Jun 2022	0.99699	0.999999
	Sep 2022-Jun 2022	0.981856	1
	Oct 2022-Jun 2022	0.996573	0.999776
	Nov 2022-Jun 2022	1	1
	Dec 2022-Jun 2022	1	0.999931
	Jan 2023-Jun 2022	0.999998	0.796456
	Feb 2023-Jun 2022	0.996937	1
	Mar 2023-Jun 2022	0.999949	0.999394
	Apr 2023-Jun 2022	1	0.999543
	May 2023-Jun 2022	1	0.999981
	Aug 2022-Jul 2022	0.999986	1
	Sep 2022-Jul 2022	0.999537	0.999993
	Oct 2022-Jul 2022	0.999969	1
	Nov 2022-Jul 2022	1	0.993931
	Dec 2022-Jul 2022	0.999999	1
	Jan 2023-Jul 2022	1	0.996339
	Feb 2023-Jul 2022	0.999985	1
	Mar 2023-Jul 2022	1	1
	Apr 2023-Jul 2022	0.999998	1
	May 2023-Jul 2022	0.999608	1
	Sep 2022-Aug 2022	1	1
	Oct 2022-Aug 2022	1	1
	Nov 2022-Aug 2022	0.999979	0.999812
	Dec 2022-Aug 2022	0.996183	1
	Jan 2023-Aug 2022	0.999998	0.970426
	Feb 2023-Aug 2022	1	1
	Mar 2023-Aug 2022	1	1
	Apr 2023-Aug 2022	0.994643	1
	May 2023-Aug 2022	0.954982	1
	Oct 2022-Sep 2022	1	0.999988
	Nov 2022-Sep 2022	0.999428	0.999997
	Dec 2022-Sep 2022	0.978496	0.999998
	Jan 2023-Sep 2022	0.999886	0.899301
	Feb 2023-Sep 2022	1	1
	Mar 2023-Sep 2022	0.999993	0.999962
	Apr 2023-Sep 2022	0.972589	0.999974
	May 2023-Sep 2022	0.874094	1
	Nov 2022-Oct 2022	0.999956	0.994857
	Dec 2022-Oct 2022	0.995748	1
	Jan 2023-Oct 2022	0.999995	0.999396
	Feb 2023-Oct 2022	1	1
	Mar 2023-Oct 2022	1	1
	Apr 2023-Oct 2022	0.994209	1
	May 2023-Oct 2022	0.958263	1
	Dec 2022-Nov 2022	1	0.996925
	Jan 2023-Nov 2022	1	0.568176
	Feb 2023-Nov 2022	0.999978	0.999925
	Mar 2023-Nov 2022	1	0.988465
	Apr 2023-Nov 2022	0.999999	0.990307
	May 2023-Nov 2022	0.999794	0.998563
	Jan 2023-Dec 2022	0.999996	0.994947
	Feb 2023-Dec 2022	0.996118	1
	Mar 2023-Dec 2022	0.999923	1
	Apr 2023-Dec 2022	1	1
	May 2023-Dec 2022	1	1
	Feb 2023-Jan 2023	0.999998	0.957593
	Mar 2023-Jan 2023	1	0.998924
	Apr 2023-Jan 2023	0.999991	0.998618
	May 2023-Jan 2023	0.99907	0.99058
	Mar 2023-Feb 2023	1	0.999999
	Apr 2023-Feb 2023	0.994557	0.999999
	May 2023-Feb 2023	0.954527	1
	Apr 2023-Mar 2023	0.999864	1
	May 2023-Mar 2023	0.995406	1
	May 2023-Apr 2023	1	1
