# Supplementary material for: Spatiotemporal dynamics of benthic Microcoleus in a Swiss lotic system
Source: Front Microbiol. 2026 Jun 9;17:1769963. doi: 10.3389/fmicb.2026.1769963 (PMC13287139; doi:10.3389/fmicb.2026.1769963)
Supplement: Supplementary file 6 [file Table_5.xlsx]

## Sheet: Sheet 1
From	To	Correlation	Site	RA
Microcoleus	Sphaeropleales uncul.	0.739686	A1	0.02
Microcoleus	Araeolaimida	0.80515	A1	0.02
Microcoleus	Arthropoda uncul.	0.62285	A1	0.02
Microcoleus	Nostocales uncul.	0.707819	A1	0.02
Microcoleus	Diatoma	0.634714	A2	0.02
Microcoleus	Rhodobacteraceae uncul.	0.68055	A4	0.02
Acari	Leptomyxida uncul.	0.895492	A2	0.02
Acari	Haptoria	0.914154	A2	0.02
Acari	Litostomatea uncul.	0.84691	A2	0.02
Acari	Ciliophora uncul.	0.671272	A2	0.02
Acari	Novel_Clade_10 uncul.	0.895377	A2	0.02
Acari	Dalyellioida	0.895377	A2	0.02
Achnanthidium	Bacillariophyceae uncul.	0.88963	A4	0.02
Actinobacteria uncul.	Parachaela	0.655056	A4	0.02
Actinobacteria uncul.	Gregarinasina uncul.	0.646164	A4	0.02
Actinobacteria uncul.	Pseudendoclonium	0.659862	A4	0.02
Actinomycetia uncul.	Planctomycetia uncul.	0.841727	A1	0.02
Actinomycetia uncul.	Planctomycetes uncul.	0.732468	A1	0.02
Actinomycetia uncul.	Actinobacteria uncul.	0.815052	A1	0.02
Actinomycetia uncul.	Planctomycetia uncul.	0.805439	A3	0.02
Actinomycetia uncul.	Planctomycetes uncul.	0.842686	A3	0.02
Actinomycetia uncul.	Bacteria uncul.	0.646453	A3	0.02
Actinomycetia uncul.	Actinobacteria uncul.	0.849052	A3	0.02
Actinomycetia uncul.	Planctomycetia uncul.	0.883865	A4	0.02
Actinomycetia uncul.	Planctomycetes uncul.	0.845204	A4	0.02
Actinomycetia uncul.	Bacteria uncul.	0.739339	A4	0.02
Actinomycetia uncul.	Actinobacteria uncul.	0.944306	A4	0.02
Actinomycetia uncul.	Parachaela	0.609331	A4	0.02
Actinomycetia uncul.	Gregarinasina uncul.	0.702934	A4	0.02
Actinomycetia uncul.	Pseudendoclonium	0.680434	A4	0.02
Alphaproteobacteria uncul.	Proteobacteria uncul.	0.794828	A1	0.02
Alphaproteobacteria uncul.	Planctomycetes uncul.	0.703196	A1	0.02
Alphaproteobacteria uncul.	Bacteria uncul.	0.822253	A1	0.02
Alphaproteobacteria uncul.	Proteobacteria uncul.	0.708717	A3	0.02
Alphaproteobacteria uncul.	Actinomycetia uncul.	0.706683	A3	0.02
Alphaproteobacteria uncul.	Planctomycetia uncul.	0.617741	A3	0.02
Alphaproteobacteria uncul.	Planctomycetes uncul.	0.731034	A3	0.02
Alphaproteobacteria uncul.	Bacteria uncul.	0.757867	A3	0.02
Alphaproteobacteria uncul.	Actinobacteria uncul.	0.65703	A3	0.02
Alphaproteobacteria uncul.	Neodalyellida uncul.	0.624648	A3	0.02
Alphaproteobacteria uncul.	Proteobacteria uncul.	0.738484	A4	0.02
Alphaproteobacteria uncul.	Bacteria uncul.	0.609276	A4	0.02
Amoebozoa uncul.	Phyllopharyngea uncul.	0.636796	A3	0.02
Amoebozoa uncul.	Neodalyellida uncul.	0.720134	A4	0.02
Amphora	Monostroma	0.606704	A1	0.02
Amphora	Haptoria uncul.	0.616482	A1	0.02
Amphora	Monostroma	0.623868	A3	0.02
Amphora	Achnanthidium	0.671463	A4	0.02
Amphora	Eukaryota uncul.	0.665643	A4	0.02
Amphora	Bacillariophyceae uncul.	0.639093	A4	0.02
Araeolaimida	Arthropoda uncul.	0.741441	A1	0.02
Araeolaimida	LKM11 uncul.	0.623628	A1	0.02
Araeolaimida	Pauliella	0.601823	A2	0.02
Araeolaimida	Gomphonema	0.602293	A2	0.02
Araeolaimida	Monhysterida	0.934906	A3	0.02
Araeolaimida	Heteromita	0.611066	A3	0.02
Arthropoda uncul.	Maxillopoda uncul.	0.776734	A2	0.02
Asprobacter	Alphaproteobacteria uncul.	0.665658	A1	0.02
Asprobacter	Actinomycetia uncul.	0.740136	A1	0.02
Asprobacter	Planctomycetia uncul.	0.833122	A1	0.02
Asprobacter	Planctomycetes uncul.	0.746158	A1	0.02
Asprobacter	Bacteria uncul.	0.601323	A1	0.02
Asprobacter	Actinobacteria uncul.	0.871918	A1	0.02
Asprobacter	Planctomycetia uncul.	0.754004	A2	0.02
Asprobacter	Planctomycetes uncul.	0.666642	A2	0.02
Asprobacter	Actinobacteria uncul.	0.814186	A2	0.02
Asprobacter	Alphaproteobacteria uncul.	0.629274	A3	0.02
Asprobacter	Proteobacteria uncul.	0.645815	A3	0.02
Asprobacter	Actinomycetia uncul.	0.76353	A3	0.02
Asprobacter	Planctomycetia uncul.	0.81545	A3	0.02
Asprobacter	Planctomycetes uncul.	0.725235	A3	0.02
Asprobacter	Bacteria uncul.	0.610716	A3	0.02
Asprobacter	Actinobacteria uncul.	0.891218	A3	0.02
Asprobacter	Timaviella	0.716903	A4	0.02
Asprobacter	Proteobacteria uncul.	0.620384	A4	0.02
Asprobacter	Actinomycetia uncul.	0.932519	A4	0.02
Asprobacter	Planctomycetia uncul.	0.928492	A4	0.02
Asprobacter	Planctomycetes uncul.	0.895449	A4	0.02
Asprobacter	Bacteria uncul.	0.730848	A4	0.02
Asprobacter	Actinobacteria uncul.	0.967816	A4	0.02
Asprobacter	Parachaela	0.643203	A4	0.02
Asprobacter	Gregarinasina uncul.	0.679998	A4	0.02
Asprobacter	Pseudendoclonium	0.738409	A4	0.02
Bacillariophyceae	Nasturtium	0.607833	A3	0.02
Bacillariophyceae	Achnanthidium	0.604355	A4	0.02
Bacillariophyceae	Pauliella	0.674997	A4	0.02
Bacillariophyceae uncul.	Araeolaimida	0.607996	A2	0.02
Bacillariophyceae uncul.	Pauliella	0.698192	A2	0.02
Bacillariophyceae uncul.	Gomphonema	0.711699	A2	0.02
Bacteria uncul.	Actinobacteria uncul.	0.733333	A1	0.02
Bacteria uncul.	Chaetonotida uncul.	0.613962	A2	0.02
Bacteria uncul.	Phyllopharyngea uncul.	0.72597	A2	0.02
Bacteria uncul.	Litostomatea uncul.	0.624488	A2	0.02
Bacteria uncul.	Actinobacteria uncul.	0.745526	A3	0.02
Bacteria uncul.	Actinobacteria uncul.	0.776154	A4	0.02
Bdelloidea uncul.	Heterobranchia	0.770026	A2	0.02
Bursera	Acari	0.616752	A1	0.02
Bursera	Pseudendoclonium	0.992354	A3	0.02
Bursera	Novel_Clade_10 uncul.	0.969789	A4	0.02
Cercozoa	Monhysterida	0.614287	A1	0.02
Cercozoa	Nasturtium	0.653934	A1	0.02
Cercozoa	Woronina	0.789093	A1	0.02
Cercozoa	Plecoptera	0.685052	A1	0.02
Cercozoa	Dothideomycetes uncul.	0.807259	A2	0.02
Cercozoa	Dalyellioida	0.698392	A3	0.02
Chaetonotida uncul.	Chaetonotida	0.653909	A1	0.02
Chaetonotida uncul.	Stentor	0.69846	A2	0.02
Chaetonotida uncul.	Phyllopharyngea uncul.	0.712354	A2	0.02
Chaetonotida uncul.	Chaetonotida	0.719586	A3	0.02
Chaetonotida uncul.	Prolecithophora	0.8058	A3	0.02
Chamaesiphon	Romeriopsis	0.732019	A1	0.02
Chamaesiphon	Trichoptera	0.744103	A1	0.02
Chamaesiphon	Achnanthidium	0.75771	A2	0.02
Chamaesiphon	Timaviella	0.619841	A4	0.02
Chamaesiphon	Rhodobacteraceae uncul.	0.735228	A4	0.02
Chromadorea uncul.	Sphaeropleales uncul.	0.719236	A4	0.02
Chromadorea uncul.	Scenedesmus	0.622031	A4	0.02
Chromadorea uncul.	Novel_Clade_10 uncul.	0.610118	A4	0.02
Chromadorida	Arthropoda uncul.	0.803939	A2	0.02
Chromadorida	Maxillopoda uncul.	0.855914	A2	0.02
Ciliophora uncul.	Novel_Clade_10 uncul.	0.796655	A2	0.02
Ciliophora uncul.	Dalyellioida	0.796655	A2	0.02
Cocconeis	Prolecithophora	0.80173	A4	0.02
Coleoptera	Spirotrichea uncul.	0.74672	A3	0.02
Coleoptera	Vorticella	0.627249	A3	0.02
Copepoda	Gregarinasina uncul.	0.618123	A1	0.02
Copepoda	Ciliophora uncul.	0.673365	A1	0.02
Copepoda	Acari	0.81191	A2	0.02
Copepoda	Leptomyxida uncul.	0.921572	A2	0.02
Copepoda	Haptoria	0.845524	A2	0.02
Copepoda	Litostomatea uncul.	0.857357	A2	0.02
Copepoda	Ciliophora uncul.	0.703591	A2	0.02
Copepoda	Novel_Clade_10 uncul.	0.921628	A2	0.02
Copepoda	Dalyellioida	0.921628	A2	0.02
Copepoda	Phyllopharyngea uncul.	0.656043	A3	0.02
Cyanophyceae uncul.	Pleurocapsaceae uncul.	0.649925	A2	0.02
Cyanophyceae uncul.	Chamaesiphon	0.784728	A2	0.02
Cyanophyceae uncul.	Timaviella	0.729719	A2	0.02
Cyanophyceae uncul.	Nemaliophycidae uncul.	0.610017	A2	0.02
Cyanophyceae uncul.	Achnanthidium	0.79501	A2	0.02
Diptera	Haptoria uncul.	0.604894	A2	0.02
Diptera	Trichoptera	0.856182	A3	0.02
Diptera uncul.	Neodalyellida uncul.	0.605037	A4	0.02
Dorylaimida	Woronina	0.633786	A2	0.02
Dorylaimida	Chromadorida	0.600303	A3	0.02
Dorylaimida	Scenedesmus	0.715946	A4	0.02
Eukaryota uncul.	Xenacoelomorpha uncul.	0.608306	A2	0.02
Eukaryota uncul.	Amoebozoa uncul.	0.604619	A2	0.02
Eukaryota uncul.	Araeolaimida	0.895986	A3	0.02
Eukaryota uncul.	Monhysterida	0.945288	A3	0.02
Eukaryota uncul.	Heteromita	0.69299	A3	0.02
Flavobacterium	Heteromita	0.657432	A1	0.02
Flavobacterium	Bacillariophyceae uncul.	0.668309	A2	0.02
Flavobacterium	Eukaryota uncul.	0.92759	A3	0.02
Flavobacterium	Araeolaimida	0.863798	A3	0.02
Flavobacterium	Monhysterida	0.881835	A3	0.02
Flavobacterium	Heteromita	0.72844	A3	0.02
Flavobacterium	Heteromita	0.610936	A4	0.02
Flavobacterium	Diatoma	0.692085	A4	0.02
Gomphonema	Plecoptera	0.653452	A1	0.02
Gyrosigma	Macrostomida	0.612786	A2	0.02
Haplotaxida	Maxillopoda uncul.	0.666192	A2	0.02
Haplotaxida	Stentor	0.643334	A4	0.02
Haptoria	Litostomatea uncul.	0.871909	A2	0.02
Haptoria	Ciliophora uncul.	0.7092	A2	0.02
Haptoria	Novel_Clade_10 uncul.	0.921679	A2	0.02
Haptoria	Dalyellioida	0.921679	A2	0.02
Haptoria uncul.	Ciliophora uncul.	0.786605	A2	0.02
Hydrurus	Diatoma	0.658974	A3	0.02
Intramacronucleata uncul.	Diatoma	0.793588	A3	0.02
Intramacronucleata uncul.	Heteromita	0.637872	A4	0.02
Intramacronucleata uncul.	Litostomatea uncul.	0.838347	A4	0.02
Intramacronucleata uncul.	Hydrurus	0.675754	A4	0.02
Kalyptorhynchia uncul.	Pseudendoclonium	0.615709	A1	0.02
Lecithoepitheliata	Diptera uncul.	0.768733	A1	0.02
Lecithoepitheliata	Amoebozoa uncul.	0.90107	A2	0.02
Leptomyxida uncul.	Haptoria	0.921663	A2	0.02
Leptomyxida uncul.	Litostomatea uncul.	0.943062	A2	0.02
Leptomyxida uncul.	Ciliophora uncul.	0.796602	A2	0.02
Leptomyxida uncul.	Novel_Clade_10 uncul.	1	A2	0.02
Leptomyxida uncul.	Dalyellioida	1	A2	0.02
Limnomedusae	Ulvella	0.80026	A2	0.02
Limnomedusae	Ulvales uncul.	0.688863	A2	0.02
Limnomedusae	Plecoptera	0.613605	A3	0.02
Litostomatea uncul.	Ciliophora uncul.	0.716755	A2	0.02
Litostomatea uncul.	Novel_Clade_10 uncul.	0.943039	A2	0.02
Litostomatea uncul.	Dalyellioida	0.943039	A2	0.02
Macrostomida	Ciliophora uncul.	0.602462	A3	0.02
Monhysterida	Woronina	0.720566	A1	0.02
Monhysterida	Heteromita	0.689453	A3	0.02
Monostroma	Ulvophyceae	0.844294	A1	0.02
Monostroma	Pauliella	0.706561	A1	0.02
Monostroma	Obertrumia	0.713736	A1	0.02
Monostroma	Pauliella	0.63378	A2	0.02
Monostroma	Ulvophyceae	0.676429	A3	0.02
Monostroma	Nemaliophycidae uncul.	0.62726	A4	0.02
Nasturtium	Intramacronucleata uncul.	0.645558	A1	0.02
Nasturtium	Woronina	0.724893	A1	0.02
Nasturtium	Diatoma	0.73842	A1	0.02
Nasturtium	Diatoma	0.62674	A3	0.02
Nasturtium	Intramacronucleata uncul.	0.65609	A4	0.02
Nasturtium	Heteromita	0.796519	A4	0.02
Nasturtium	Litostomatea uncul.	0.60952	A4	0.02
Nasturtium	Hydrurus	0.622074	A4	0.02
Nasturtium	Diatoma	0.611073	A4	0.02
Navicula	Achnanthidium	0.781191	A4	0.02
Navicula	Bacillariophyceae uncul.	0.689554	A4	0.02
Nemaliophycidae uncul.	Ciliophora uncul.	0.740351	A4	0.02
Neodalyellida	Chromadorida	0.869063	A2	0.02
Neodalyellida	Arthropoda uncul.	0.883862	A2	0.02
Neodalyellida	Maxillopoda uncul.	0.885699	A2	0.02
Neodalyellida	Arthropoda uncul.	0.865777	A3	0.02
Neodalyellida	Macrostomida	0.835436	A4	0.02
Neodalyellida uncul.	Maxillopoda uncul.	0.815592	A3	0.02
Nitrospira	Alphaproteobacteria uncul.	0.679243	A1	0.02
Nitrospira	Bacteria uncul.	0.815746	A1	0.02
Nitrospira	Alphaproteobacteria uncul.	0.765352	A3	0.02
Nitrospira	Proteobacteria uncul.	0.677942	A3	0.02
Nitrospira	Planctomycetes uncul.	0.700327	A3	0.02
Nitrospira	Bacteria uncul.	0.873303	A3	0.02
Nostocales uncul.	Sphaeropleales uncul.	0.783128	A1	0.02
Nostocales uncul.	Scenedesmus	0.6578	A1	0.02
Nostocales uncul.	Araeolaimida	0.816057	A1	0.02
Nostocales uncul.	Arthropoda uncul.	0.611916	A1	0.02
Nostocales uncul.	Bacillariophyceae uncul.	0.818406	A2	0.02
Nostocales uncul.	Araeolaimida	0.738426	A2	0.02
Nostocales uncul.	Pauliella	0.700268	A2	0.02
Nostocales uncul.	Gomphonema	0.825424	A2	0.02
Nostocales uncul.	Amphora	-0.62426	A4	0.02
Nostocales uncul.	Eukaryota uncul.	-0.617068	A4	0.02
Novel_Clade_10 uncul.	Spirotrichea uncul.	0.987173	A2	0.02
Novel_Clade_10 uncul.	Copepoda	0.921627	A2	0.02
Novel_Clade_10 uncul.	Acari	0.895376	A2	0.02
Novel_Clade_10 uncul.	Leptomyxida uncul.	1	A2	0.02
Novel_Clade_10 uncul.	Haptoria	0.921678	A2	0.02
Novel_Clade_10 uncul.	Litostomatea uncul.	0.943038	A2	0.02
Novel_Clade_10 uncul.	Ciliophora uncul.	0.796651	A2	0.02
Novel_Clade_10 uncul.	Novel_Clade_10 uncul.	1	A2	0.02
Novel_Clade_10 uncul.	Dalyellioida	1	A2	0.02
Novel_Clade_10 uncul.	Dalyellioida	1	A2	0.02
Novel_Clade_10 uncul.	Amoebozoa uncul.	0.614293	A3	0.02
Obertrumia	Haptoria uncul.	0.671412	A1	0.02
Obertrumia	Pseudendoclonium	0.692185	A2	0.02
Obertrumia	Kalyptorhynchia uncul.	0.632492	A3	0.02
Obertrumia	Vampyrellidae uncul.	0.613897	A4	0.02
Parachaela	Plecoptera	0.628406	A1	0.02
Pauliella	Obertrumia	0.758276	A1	0.02
Pauliella	Gomphonema	0.762159	A2	0.02
Pauliella	Vampyrellidae uncul.	0.672397	A4	0.02
Pauliella	Dothideomycetes uncul.	0.644724	A4	0.02
Planctomycetes uncul.	Bacteria uncul.	0.773655	A1	0.02
Planctomycetes uncul.	Actinobacteria uncul.	0.798667	A1	0.02
Planctomycetes uncul.	Bacteria uncul.	0.686591	A2	0.02
Planctomycetes uncul.	Actinobacteria uncul.	0.708373	A2	0.02
Planctomycetes uncul.	Bacteria uncul.	0.842186	A3	0.02
Planctomycetes uncul.	Actinobacteria uncul.	0.833451	A3	0.02
Planctomycetes uncul.	Bacteria uncul.	0.768921	A4	0.02
Planctomycetes uncul.	Actinobacteria uncul.	0.909295	A4	0.02
Planctomycetia uncul.	Planctomycetes uncul.	0.894103	A1	0.02
Planctomycetia uncul.	Actinobacteria uncul.	0.835511	A1	0.02
Planctomycetia uncul.	Planctomycetes uncul.	0.830945	A2	0.02
Planctomycetia uncul.	Actinobacteria uncul.	0.699788	A2	0.02
Planctomycetia uncul.	Planctomycetes uncul.	0.916994	A3	0.02
Planctomycetia uncul.	Bacteria uncul.	0.698549	A3	0.02
Planctomycetia uncul.	Actinobacteria uncul.	0.824709	A3	0.02
Planctomycetia uncul.	Planctomycetes uncul.	0.980777	A4	0.02
Planctomycetia uncul.	Bacteria uncul.	0.737211	A4	0.02
Planctomycetia uncul.	Actinobacteria uncul.	0.935775	A4	0.02
Planctomycetia uncul.	Amphora	-0.625242	A4	0.02
Planctomycetia uncul.	Parachaela	0.64664	A4	0.02
Planctomycetia uncul.	Pseudendoclonium	0.609417	A4	0.02
Pleurocapsaceae uncul.	Asprobacter	0.645064	A1	0.02
Pleurocapsaceae uncul.	Timaviella	0.634617	A1	0.02
Pleurocapsaceae uncul.	Timaviella	0.629115	A3	0.02
Podocopida uncul.	Insecta uncul.	0.657266	A1	0.02
Podocopida uncul.	Triplonchida	0.730661	A2	0.02
Podocopida uncul.	Neodalyellida	0.824673	A2	0.02
Podocopida uncul.	Chromadorida	0.898771	A2	0.02
Podocopida uncul.	Arthropoda uncul.	0.718106	A2	0.02
Podocopida uncul.	Maxillopoda uncul.	0.70857	A2	0.02
Podocopida uncul.	Chaetonotida	0.846258	A4	0.02
Proteobacteria uncul.	Planctomycetia uncul.	0.62174	A1	0.02
Proteobacteria uncul.	Planctomycetes uncul.	0.757414	A1	0.02
Proteobacteria uncul.	Bacteria uncul.	0.839354	A1	0.02
Proteobacteria uncul.	Actinobacteria uncul.	0.671758	A1	0.02
Proteobacteria uncul.	Ulvophyceae uncul.	-0.618243	A1	0.02
Proteobacteria uncul.	Ulvophyceae	-0.712497	A1	0.02
Proteobacteria uncul.	Pauliella	-0.721779	A1	0.02
Proteobacteria uncul.	Planctomycetes uncul.	0.649377	A2	0.02
Proteobacteria uncul.	Bacteria uncul.	0.801076	A2	0.02
Proteobacteria uncul.	Chaetonotida uncul.	0.605314	A2	0.02
Proteobacteria uncul.	Stentor	0.602749	A2	0.02
Proteobacteria uncul.	Actinomycetia uncul.	0.612747	A3	0.02
Proteobacteria uncul.	Planctomycetia uncul.	0.666348	A3	0.02
Proteobacteria uncul.	Planctomycetes uncul.	0.696522	A3	0.02
Proteobacteria uncul.	Bacteria uncul.	0.824313	A3	0.02
Proteobacteria uncul.	Actinobacteria uncul.	0.652745	A3	0.02
Proteobacteria uncul.	Actinomycetia uncul.	0.620772	A4	0.02
Proteobacteria uncul.	Planctomycetia uncul.	0.611642	A4	0.02
Proteobacteria uncul.	Planctomycetes uncul.	0.636006	A4	0.02
Proteobacteria uncul.	Bacteria uncul.	0.890397	A4	0.02
Proteobacteria uncul.	Actinobacteria uncul.	0.665955	A4	0.02
Ralstonia	Bursera	0.999991	A2	0.02
Ralstonia	Bursera	0.824649	A3	0.02
Ralstonia	Bdelloidea uncul.	0.645228	A3	0.02
Ralstonia	Pseudendoclonium	0.814165	A3	0.02
Rhodobacter	Sphingorhabdus	0.789244	A1	0.02
Rhodobacter	Rhodobacteraceae uncul.	0.840169	A1	0.02
Rhodobacter	Rhodobacteraceae uncul.	0.70143	A2	0.02
Rhodobacter	Amphora	0.676295	A2	0.02
Rhodobacter	Woronina	0.87702	A2	0.02
Rhodobacter	Timaviella	0.644238	A3	0.02
Rhodobacter	Rhodobacteraceae uncul.	0.910573	A3	0.02
Rhodobacter	Sphingorhabdus	0.832244	A4	0.02
Rhodobacter	Chamaesiphon	0.760235	A4	0.02
Rhodobacter	Timaviella	0.702991	A4	0.02
Rhodobacter	Rhodobacteraceae uncul.	0.878901	A4	0.02
Rhodobacter	Nostocales uncul.	0.659584	A4	0.02
Rhodobacter	Amphora	-0.689946	A4	0.02
Rhodobacter	Chromadorea uncul.	0.761968	A4	0.02
Rhodobacter	Sphaeropleales uncul.	0.726793	A4	0.02
Rhodobacter	Scenedesmus	0.65897	A4	0.02
Rhodobacter	Achnanthidium	-0.686192	A4	0.02
Rhodobacteraceae uncul.	Nostocales uncul.	0.697606	A4	0.02
Rhodobacteraceae uncul.	Amphora	-0.606026	A4	0.02
Romeriopsis	Trichoptera	0.911826	A1	0.02
Romeriopsis	Heteromita	0.72437	A1	0.02
Romeriopsis	Flavobacterium	0.844799	A2	0.02
Romeriopsis	Bacillariophyceae uncul.	0.72041	A2	0.02
Romeriopsis	Heterobranchia	0.91645	A3	0.02
Scenedesmus	Araeolaimida	0.754908	A1	0.02
Scenedesmus	Arthropoda uncul.	0.619751	A1	0.02
Scenedesmus	LKM11 uncul.	0.762823	A1	0.02
Scenedesmus	Chromadorida	0.606374	A3	0.02
Sphaeropleales uncul.	Scenedesmus	0.894581	A1	0.02
Sphaeropleales uncul.	Araeolaimida	0.911636	A1	0.02
Sphaeropleales uncul.	Arthropoda uncul.	0.755336	A1	0.02
Sphaeropleales uncul.	LKM11 uncul.	0.79706	A1	0.02
Sphaeropleales uncul.	Ulvophyceae	0.776858	A2	0.02
Sphaeropleales uncul.	Obertrumia	0.744117	A2	0.02
Sphaeropleales uncul.	Pseudendoclonium	0.814861	A2	0.02
Sphaeropleales uncul.	Scenedesmus	0.90929	A3	0.02
Sphaeropleales uncul.	Chaetonotida uncul.	0.613404	A3	0.02
Sphaeropleales uncul.	Dorylaimida	0.702592	A4	0.02
Sphaeropleales uncul.	Scenedesmus	0.968282	A4	0.02
Sphingorhabdus	Chamaesiphon	0.620578	A1	0.02
Sphingorhabdus	Rhodobacteraceae uncul.	0.624579	A1	0.02
Sphingorhabdus	Asprobacter	0.900196	A2	0.02
Sphingorhabdus	Planctomycetia uncul.	0.600689	A2	0.02
Sphingorhabdus	Actinobacteria uncul.	0.675752	A2	0.02
Sphingorhabdus	Asprobacter	0.601481	A3	0.02
Sphingorhabdus	Ralstonia	0.789793	A3	0.02
Sphingorhabdus	Bursera	0.691324	A3	0.02
Sphingorhabdus	Pseudendoclonium	0.668106	A3	0.02
Sphingorhabdus	Chamaesiphon	0.770832	A4	0.02
Sphingorhabdus	Timaviella	0.766258	A4	0.02
Sphingorhabdus	Rhodobacteraceae uncul.	0.794386	A4	0.02
Sphingorhabdus	Amphora	-0.632329	A4	0.02
Sphingorhabdus	Achnanthidium	-0.65415	A4	0.02
Spirotrichea uncul.	Copepoda	0.904353	A2	0.02
Spirotrichea uncul.	Acari	0.899121	A2	0.02
Spirotrichea uncul.	Leptomyxida uncul.	0.987175	A2	0.02
Spirotrichea uncul.	Haptoria	0.920187	A2	0.02
Spirotrichea uncul.	Litostomatea uncul.	0.936078	A2	0.02
Spirotrichea uncul.	Ciliophora uncul.	0.794447	A2	0.02
Spirotrichea uncul.	Novel_Clade_10 uncul.	0.987173	A2	0.02
Spirotrichea uncul.	Dalyellioida	0.987173	A2	0.02
Spirotrichea uncul.	Vorticella	0.76235	A3	0.02
Stentor	Phyllopharyngea uncul.	0.680889	A2	0.02
Stentor	Phyllopharyngea uncul.	0.877298	A4	0.02
Timaviella	Ulvophyceae uncul.	0.686798	A2	0.02
Timaviella	Monostroma	0.600465	A2	0.02
Timaviella	Achnanthidium	0.672881	A2	0.02
Timaviella	Insecta uncul.	0.619667	A3	0.02
Timaviella	Rhodobacteraceae uncul.	0.699538	A4	0.02
Timaviella	Planctomycetia uncul.	0.682575	A4	0.02
Timaviella	Planctomycetes uncul.	0.664479	A4	0.02
Timaviella	Actinobacteria uncul.	0.699388	A4	0.02
Trichoptera	Heteromita	0.772167	A1	0.02
Triplonchida	Copepoda	0.739429	A1	0.02
Triplonchida	Ciliophora uncul.	0.767222	A1	0.02
Triplonchida	Neodalyellida	0.79602	A2	0.02
Triplonchida	Chromadorida	0.736324	A2	0.02
Triplonchida	Arthropoda uncul.	0.728889	A2	0.02
Triplonchida	Maxillopoda uncul.	0.678638	A2	0.02
Triplonchida	Novel_Clade_10 uncul.	0.654815	A3	0.02
Triplonchida	LKM11 uncul.	0.653025	A4	0.02
Ulvales uncul.	Ulvophyceae	0.675662	A2	0.02
Ulvales uncul.	Maxillopoda uncul.	0.729072	A2	0.02
Ulvella	Ulvales uncul.	0.842294	A2	0.02
Ulvella	Haplotaxida	0.623365	A2	0.02
Ulvella	Chromadorida	0.650087	A2	0.02
Ulvella	Maxillopoda uncul.	0.852603	A2	0.02
Ulvophyceae	Pauliella	0.797985	A1	0.02
Ulvophyceae	Obertrumia	0.73412	A1	0.02
Ulvophyceae	Obertrumia	0.612428	A2	0.02
Ulvophyceae	Pseudendoclonium	0.779585	A2	0.02
Ulvophyceae	Gregarinasina uncul.	0.803807	A3	0.02
Ulvophyceae uncul.	Monostroma	0.776057	A1	0.02
Ulvophyceae uncul.	Ulvophyceae	0.833783	A1	0.02
Ulvophyceae uncul.	Pauliella	0.794713	A1	0.02
Ulvophyceae uncul.	Obertrumia	0.662358	A1	0.02
Ulvophyceae uncul.	Sphaeropleales uncul.	0.663206	A2	0.02
Ulvophyceae uncul.	Ulvophyceae	0.746917	A2	0.02
Ulvophyceae uncul.	Achnanthidium	0.600937	A2	0.02
Ulvophyceae uncul.	Obertrumia	0.690568	A2	0.02
Ulvophyceae uncul.	Pseudendoclonium	0.72591	A2	0.02
Ulvophyceae uncul.	Ulvella	0.681085	A3	0.02
Vampyrellidae uncul.	Amoebozoa uncul.	0.799586	A1	0.02
Vampyrellidae uncul.	Amoebozoa uncul.	0.666217	A2	0.02
Vampyrellidae uncul.	Phyllopharyngea uncul.	0.692448	A3	0.02
Vorticella	Phyllopharyngea uncul.	0.707967	A2	0.02
Vorticella	Stentor	0.625459	A4	0.02
Wilmottia	Eukaryota uncul.	0.844489	A1	0.02
Wilmottia	Neodalyellida	0.839329	A4	0.02
Wilmottia	Macrostomida	0.721011	A4	0.02
Woronina	Plecoptera	0.830342	A1	0.02
Xenacoelomorpha uncul.	Neodalyellida uncul.	0.826051	A2	0.02
Xenacoelomorpha uncul.	Prolecithophora	0.712142	A3	0.02
Xenacoelomorpha uncul.	Amoebozoa uncul.	0.634575	A4	0.02
Xenacoelomorpha uncul.	Neodalyellida uncul.	0.818428	A4	0.02
