# Supplementary material for: Spatiotemporal dynamics of benthic Microcoleus in a Swiss lotic system
Source: Front Microbiol. 2026 Jun 9;17:1769963. doi: 10.3389/fmicb.2026.1769963 (PMC13287139; doi:10.3389/fmicb.2026.1769963)
Supplement: Supplementary file 7 [file Table_6.XLSX]

## Sheet: Sheet 1
From	To	Correlation	Site	RA
Microcoleus	Trichocoleusaceae uncul.	0.75768	A1	0.01
Microcoleus	Nostocales uncul.	0.707819	A1	0.01
Microcoleus	Apatinema	0.816003	A1	0.01
Microcoleus	Sphaeropleales uncul.	0.739686	A1	0.01
Microcoleus	Araeolaimida	0.80515	A1	0.01
Microcoleus	Chlorophyta uncul.	0.641655	A1	0.01
Microcoleus	Arthropoda uncul.	0.62285	A1	0.01
Microcoleus	Centramoebida	0.829315	A1	0.01
Microcoleus	Adinetida	0.63429	A1	0.01
Microcoleus	Monhysterida uncul.	0.640109	A1	0.01
Microcoleus	Laboulbeniomycetes uncul.	0.837548	A1	0.01
Microcoleus	Luteolibacter	0.606751	A2	0.01
Microcoleus	Rhizophydiales uncul.	0.634159	A2	0.01
Microcoleus	Diatoma	0.634714	A2	0.01
Microcoleus	Rhodobacteraceae uncul.	0.68055	A4	0.01
Acari	Leptomyxida uncul.	0.895492	A2	0.01
Acari	Haptoria	0.914154	A2	0.01
Acari	Thecofilosea uncul.	0.912353	A2	0.01
Acari	Cercozoa uncul.	0.671241	A2	0.01
Acari	Litostomatea uncul.	0.84691	A2	0.01
Acari	Ciliophora uncul.	0.671272	A2	0.01
Acari	Amoebozoa uncul.	0.658912	A2	0.01
Acari	Novel_Clade_10 uncul.	0.895377	A2	0.01
Acari	Oligohymenophorea uncul.	0.897957	A2	0.01
Acari	Labyrinthulomycetes uncul.	0.910421	A2	0.01
Acari	Podocopida	0.918958	A2	0.01
Acari	Dalyellioida	0.895377	A2	0.01
Acari	Peritrichia	0.895275	A2	0.01
Acari	LKM15 uncul.	0.820263	A4	0.01
Achnanthidium	Bacillariophyceae uncul.	0.88963	A4	0.01
Achnanthidium	Diatomea uncul.	0.827256	A4	0.01
Achnanthidium	Pinnularia	0.820345	A4	0.01
Actinobacteria uncul.	Betaproteobacteria uncul.	0.606832	A1	0.01
Actinobacteria uncul.	Betaproteobacteria uncul.	0.666263	A2	0.01
Actinobacteria uncul.	Betaproteobacteria uncul.	0.606327	A3	0.01
Actinobacteria uncul.	Parachaela	0.655056	A4	0.01
Actinobacteria uncul.	Gregarinasina uncul.	0.646164	A4	0.01
Actinobacteria uncul.	Pseudendoclonium	0.659862	A4	0.01
Actinomycetia uncul.	Chloroflexi uncul.	0.752266	A1	0.01
Actinomycetia uncul.	Planctomycetia uncul.	0.841727	A1	0.01
Actinomycetia uncul.	Planctomycetes uncul.	0.732468	A1	0.01
Actinomycetia uncul.	Actinobacteria uncul.	0.815052	A1	0.01
Actinomycetia uncul.	Chloroflexi uncul.	0.857356	A3	0.01
Actinomycetia uncul.	Planctomycetia uncul.	0.805439	A3	0.01
Actinomycetia uncul.	Planctomycetes uncul.	0.842686	A3	0.01
Actinomycetia uncul.	Bacteria uncul.	0.646453	A3	0.01
Actinomycetia uncul.	Actinobacteria uncul.	0.849052	A3	0.01
Actinomycetia uncul.	Chloroflexi uncul.	0.82483	A4	0.01
Actinomycetia uncul.	Planctomycetia uncul.	0.883865	A4	0.01
Actinomycetia uncul.	Planctomycetes uncul.	0.845204	A4	0.01
Actinomycetia uncul.	Bacteria uncul.	0.739339	A4	0.01
Actinomycetia uncul.	Actinobacteria uncul.	0.944306	A4	0.01
Actinomycetia uncul.	Parachaela	0.609331	A4	0.01
Actinomycetia uncul.	Gregarinasina uncul.	0.702934	A4	0.01
Actinomycetia uncul.	Pseudendoclonium	0.680434	A4	0.01
Adinetida	Monhysterida uncul.	0.670801	A1	0.01
Adinetida	Laboulbeniomycetes uncul.	0.792863	A1	0.01
Alphaproteobacteria uncul.	Hyphomicrobiales uncul.	0.614215	A1	0.01
Alphaproteobacteria uncul.	Nitrobacteraceae uncul.	0.604459	A1	0.01
Alphaproteobacteria uncul.	Proteobacteria uncul.	0.794828	A1	0.01
Alphaproteobacteria uncul.	Gammaproteobacteria uncul.	0.691907	A1	0.01
Alphaproteobacteria uncul.	Chloroflexi uncul.	0.660129	A1	0.01
Alphaproteobacteria uncul.	Planctomycetes uncul.	0.703196	A1	0.01
Alphaproteobacteria uncul.	Bacteria uncul.	0.822253	A1	0.01
Alphaproteobacteria uncul.	Betaproteobacteria uncul.	0.697565	A1	0.01
Alphaproteobacteria uncul.	Proteobacteria uncul.	0.708717	A3	0.01
Alphaproteobacteria uncul.	Actinomycetia uncul.	0.706683	A3	0.01
Alphaproteobacteria uncul.	Chloroflexi uncul.	0.639748	A3	0.01
Alphaproteobacteria uncul.	Planctomycetia uncul.	0.617741	A3	0.01
Alphaproteobacteria uncul.	Planctomycetes uncul.	0.731034	A3	0.01
Alphaproteobacteria uncul.	Bacteria uncul.	0.757867	A3	0.01
Alphaproteobacteria uncul.	Actinobacteria uncul.	0.65703	A3	0.01
Alphaproteobacteria uncul.	Betaproteobacteria uncul.	0.712143	A3	0.01
Alphaproteobacteria uncul.	Neodalyellida uncul.	0.624648	A3	0.01
Alphaproteobacteria uncul.	Proteobacteria uncul.	0.738484	A4	0.01
Alphaproteobacteria uncul.	Gammaproteobacteria uncul.	0.676937	A4	0.01
Alphaproteobacteria uncul.	Bacteria uncul.	0.609276	A4	0.01
Amoebozoa uncul.	Colpodea uncul.	0.830591	A1	0.01
Amoebozoa uncul.	Novel_Clade_10 uncul.	0.672991	A2	0.01
Amoebozoa uncul.	Oligohymenophorea uncul.	0.688164	A2	0.01
Amoebozoa uncul.	Labyrinthulomycetes uncul.	0.681329	A2	0.01
Amoebozoa uncul.	Podocopida	0.648886	A2	0.01
Amoebozoa uncul.	Dalyellioida	0.672991	A2	0.01
Amoebozoa uncul.	Peritrichia	0.67995	A2	0.01
Amoebozoa uncul.	Phyllopharyngea uncul.	0.636796	A3	0.01
Amoebozoa uncul.	Laboulbeniomycetes uncul.	0.605206	A3	0.01
Amoebozoa uncul.	Continenticola	0.815475	A3	0.01
Amoebozoa uncul.	Neodalyellida uncul.	0.720134	A4	0.01
Amphora	Monostroma	0.606704	A1	0.01
Amphora	Colpodea uncul.	0.652494	A1	0.01
Amphora	Haptoria uncul.	0.616482	A1	0.01
Amphora	Monostroma	0.623868	A3	0.01
Amphora	Achnanthidium	0.671463	A4	0.01
Amphora	Eukaryota uncul.	0.665643	A4	0.01
Amphora	Bacillariophyceae uncul.	0.639093	A4	0.01
Amphora	Pinnularia	0.6598	A4	0.01
Annelida uncul.	Labyrinthulomycetes uncul.	0.992817	A1	0.01
Annelida uncul.	Laboulbeniomycetes uncul.	0.895854	A2	0.01
Apatinema	Sphaeropleales uncul.	0.840128	A1	0.01
Apatinema	Scenedesmus	0.622812	A1	0.01
Apatinema	Araeolaimida	0.881115	A1	0.01
Apatinema	Chlorophyta uncul.	0.642317	A1	0.01
Apatinema	Arthropoda uncul.	0.797621	A1	0.01
Apatinema	Centramoebida	0.938771	A1	0.01
Apatinema	Adinetida	0.738313	A1	0.01
Apatinema	Monhysterida uncul.	0.684089	A1	0.01
Apatinema	Laboulbeniomycetes uncul.	0.949999	A1	0.01
Apatinema	Limnomedusae	0.740499	A2	0.01
Apatinema	Ulvella	0.724095	A2	0.01
Apatinema	Ulvales uncul.	0.628678	A2	0.01
Apatinema	Rhabditida	0.611543	A2	0.01
Apatinema	Lumbriculida	0.716691	A2	0.01
Apatinema	Annelida uncul.	0.730679	A2	0.01
Apatinema	Laboulbeniomycetes uncul.	0.750621	A2	0.01
Apatinema	Podocopida uncul.	0.614839	A3	0.01
Apatinema	Haplotaxida	0.901317	A3	0.01
Apatinema	Leptothrix	0.746086	A4	0.01
Apatinema	Navicula	0.739016	A4	0.01
Apatinema	Gomphonema	0.6011	A4	0.01
Apatinema	Lobulomycetales uncul.	0.638621	A4	0.01
Araeolaimida	Chlorophyta uncul.	0.747035	A1	0.01
Araeolaimida	LKM11	0.648893	A1	0.01
Araeolaimida	Arthropoda uncul.	0.741441	A1	0.01
Araeolaimida	LKM11 uncul.	0.623628	A1	0.01
Araeolaimida	Centramoebida	0.938421	A1	0.01
Araeolaimida	Adinetida	0.73546	A1	0.01
Araeolaimida	Monhysterida uncul.	0.742001	A1	0.01
Araeolaimida	Laboulbeniomycetes uncul.	0.94702	A1	0.01
Araeolaimida	Pauliella	0.601823	A2	0.01
Araeolaimida	Gomphonema	0.602293	A2	0.01
Araeolaimida	Monhysterida	0.934906	A3	0.01
Araeolaimida	Euamoebida	0.722956	A3	0.01
Araeolaimida	Heteromita	0.611066	A3	0.01
Araeolaimida	Monhysterida uncul.	0.951362	A3	0.01
Araeolaimida	Amoebozoa uncul.	0.845803	A3	0.01
Araeolaimida	Continenticola	0.937583	A3	0.01
Arthropoda uncul.	Centramoebida	0.804049	A1	0.01
Arthropoda uncul.	Adinetida	0.630352	A1	0.01
Arthropoda uncul.	Monhysterida uncul.	0.609343	A1	0.01
Arthropoda uncul.	Laboulbeniomycetes uncul.	0.814643	A1	0.01
Arthropoda uncul.	Maxillopoda uncul.	0.776734	A2	0.01
Arthropoda uncul.	Harpacticoida	0.895267	A2	0.01
Asprobacter	Caulobacteraceae uncul.	0.755726	A1	0.01
Asprobacter	Hyphomicrobium	0.933146	A1	0.01
Asprobacter	Alphaproteobacteria uncul.	0.665658	A1	0.01
Asprobacter	Hyphomicrobiales uncul.	0.926626	A1	0.01
Asprobacter	Nitrobacteraceae uncul.	0.758911	A1	0.01
Asprobacter	Actinomycetia uncul.	0.740136	A1	0.01
Asprobacter	Chloroflexi uncul.	0.914943	A1	0.01
Asprobacter	Planctomycetia uncul.	0.833122	A1	0.01
Asprobacter	Planctomycetes uncul.	0.746158	A1	0.01
Asprobacter	Bacteria uncul.	0.601323	A1	0.01
Asprobacter	Actinobacteria uncul.	0.871918	A1	0.01
Asprobacter	Hyphomicrobium	0.911213	A2	0.01
Asprobacter	Hyphomicrobiales uncul.	0.790696	A2	0.01
Asprobacter	Chloroflexi uncul.	0.677633	A2	0.01
Asprobacter	Planctomycetia uncul.	0.754004	A2	0.01
Asprobacter	Planctomycetes uncul.	0.666642	A2	0.01
Asprobacter	Actinobacteria uncul.	0.814186	A2	0.01
Asprobacter	Betaproteobacteria uncul.	0.617371	A2	0.01
Asprobacter	Caulobacteraceae uncul.	0.640964	A3	0.01
Asprobacter	Hyphomicrobium	0.927323	A3	0.01
Asprobacter	Ilumatobacteraceae uncul.	0.777806	A3	0.01
Asprobacter	Alphaproteobacteria uncul.	0.629274	A3	0.01
Asprobacter	Hyphomicrobiales uncul.	0.935585	A3	0.01
Asprobacter	Nitrobacteraceae uncul.	0.883301	A3	0.01
Asprobacter	Proteobacteria uncul.	0.645815	A3	0.01
Asprobacter	Actinomycetia uncul.	0.76353	A3	0.01
Asprobacter	Chloroflexi uncul.	0.821476	A3	0.01
Asprobacter	Planctomycetia uncul.	0.81545	A3	0.01
Asprobacter	Planctomycetes uncul.	0.725235	A3	0.01
Asprobacter	Bacteria uncul.	0.610716	A3	0.01
Asprobacter	Actinobacteria uncul.	0.891218	A3	0.01
Asprobacter	Timaviella	0.716903	A4	0.01
Asprobacter	Burkholderiales uncul.	0.739466	A4	0.01
Asprobacter	Hyphomicrobium	0.956344	A4	0.01
Asprobacter	Ilumatobacteraceae uncul.	0.890294	A4	0.01
Asprobacter	Hyphomicrobiales uncul.	0.908883	A4	0.01
Asprobacter	Nitrobacteraceae uncul.	0.846529	A4	0.01
Asprobacter	Proteobacteria uncul.	0.620384	A4	0.01
Asprobacter	Gammaproteobacteria uncul.	0.659214	A4	0.01
Asprobacter	Pseudonocardia	0.634951	A4	0.01
Asprobacter	Actinomycetia uncul.	0.932519	A4	0.01
Asprobacter	Chloroflexi uncul.	0.883119	A4	0.01
Asprobacter	Planctomycetia uncul.	0.928492	A4	0.01
Asprobacter	Planctomycetes uncul.	0.895449	A4	0.01
Asprobacter	Bacteria uncul.	0.730848	A4	0.01
Asprobacter	Actinobacteria uncul.	0.967816	A4	0.01
Asprobacter	Parachaela	0.643203	A4	0.01
Asprobacter	Gregarinasina uncul.	0.679998	A4	0.01
Asprobacter	Pseudendoclonium	0.738409	A4	0.01
Bacillariophyceae	Nasturtium	0.607833	A3	0.01
Bacillariophyceae	Achnanthidium	0.604355	A4	0.01
Bacillariophyceae	Pauliella	0.674997	A4	0.01
Bacillariophyceae	Nitzschia	0.776139	A4	0.01
Bacillariophyceae	Diatomea uncul.	0.763101	A4	0.01
Bacillariophyceae	Cyclopoida	0.677877	A4	0.01
Bacillariophyceae uncul.	Diatomea uncul.	0.634426	A1	0.01
Bacillariophyceae uncul.	Araeolaimida	0.607996	A2	0.01
Bacillariophyceae uncul.	Pauliella	0.698192	A2	0.01
Bacillariophyceae uncul.	Gomphonema	0.711699	A2	0.01
Bacillariophyceae uncul.	Diatomea uncul.	0.77625	A4	0.01
Bacillariophyceae uncul.	Pinnularia	0.809568	A4	0.01
Bacteria uncul.	Actinobacteria uncul.	0.733333	A1	0.01
Bacteria uncul.	Betaproteobacteria uncul.	0.923756	A1	0.01
Bacteria uncul.	Chaetonotida uncul.	0.613962	A2	0.01
Bacteria uncul.	Phyllopharyngea uncul.	0.72597	A2	0.01
Bacteria uncul.	Litostomatea uncul.	0.624488	A2	0.01
Bacteria uncul.	Actinobacteria uncul.	0.745526	A3	0.01
Bacteria uncul.	Betaproteobacteria uncul.	0.887661	A3	0.01
Bacteria uncul.	Actinobacteria uncul.	0.776154	A4	0.01
Bacteria uncul.	Betaproteobacteria uncul.	0.630602	A4	0.01
Bacteroidetes uncul.	Amphora	-0.707389	A1	0.01
Bacteroidetes uncul.	Nitzschia	0.706652	A1	0.01
Bacteroidetes uncul.	Bacteria uncul.	0.702485	A2	0.01
Bacteroidetes uncul.	Chaetonotida uncul.	0.633955	A2	0.01
Bacteroidetes uncul.	Leptothrix	0.619726	A4	0.01
Bacteroidetes uncul.	Plecoptera uncul.	0.639322	A4	0.01
Bdelloidea uncul.	Heterobranchia	0.770026	A2	0.01
Burkholderiales uncul.	Rhodobacteraceae uncul.	0.625771	A1	0.01
Burkholderiales uncul.	Burkholderiales uncul.	0.822625	A1	0.01
Burkholderiales uncul.	Gammaproteobacteria uncul.	0.676235	A1	0.01
Burkholderiales uncul.	Bacteroidetes uncul.	0.602565	A1	0.01
Burkholderiales uncul.	Proteobacteria uncul.	0.756685	A1	0.01
Burkholderiales uncul.	Gammaproteobacteria uncul.	0.867187	A1	0.01
Burkholderiales uncul.	Monostroma	-0.603444	A1	0.01
Burkholderiales uncul.	Ulvophyceae	-0.655315	A1	0.01
Burkholderiales uncul.	Pauliella	-0.638716	A1	0.01
Burkholderiales uncul.	Burkholderiales uncul.	0.779044	A2	0.01
Burkholderiales uncul.	Pseudonocardia	0.687162	A2	0.01
Burkholderiales uncul.	Cocconeis	0.635912	A2	0.01
Burkholderiales uncul.	Actinomycetia uncul.	0.610452	A2	0.01
Burkholderiales uncul.	Rhodobacteraceae uncul.	0.699293	A3	0.01
Burkholderiales uncul.	Burkholderiales uncul.	0.865783	A3	0.01
Burkholderiales uncul.	Alphaproteobacteria uncul.	0.756111	A4	0.01
Burkholderiales uncul.	Bacteroidetes uncul.	0.683746	A4	0.01
Burkholderiales uncul.	Plecoptera uncul.	0.621648	A4	0.01
Burkholderiales uncul.	Hyphomicrobium	0.738181	A4	0.01
Burkholderiales uncul.	Ilumatobacteraceae uncul.	0.8335	A4	0.01
Burkholderiales uncul.	Hyphomicrobiales uncul.	0.805046	A4	0.01
Burkholderiales uncul.	Nitrobacteraceae uncul.	0.689123	A4	0.01
Burkholderiales uncul.	Proteobacteria uncul.	0.678554	A4	0.01
Burkholderiales uncul.	Gammaproteobacteria uncul.	0.752605	A4	0.01
Burkholderiales uncul.	Pseudonocardia	0.60466	A4	0.01
Burkholderiales uncul.	Actinomycetia uncul.	0.714783	A4	0.01
Burkholderiales uncul.	Chloroflexi uncul.	0.764932	A4	0.01
Burkholderiales uncul.	Planctomycetia uncul.	0.738314	A4	0.01
Burkholderiales uncul.	Planctomycetes uncul.	0.722753	A4	0.01
Burkholderiales uncul.	Actinobacteria uncul.	0.736971	A4	0.01
Burkholderiales uncul.	Amphora	-0.662486	A4	0.01
Burkholderiales uncul.	Eukaryota uncul.	-0.653459	A4	0.01
Bursera	Acari	0.616752	A1	0.01
Bursera	Pseudendoclonium	0.992354	A3	0.01
Bursera	Oligohymenophorea uncul.	0.788228	A3	0.01
Bursera	Peritrichia	0.993306	A3	0.01
Bursera	Novel_Clade_10 uncul.	0.969789	A4	0.01
Bursera	Rhabditida	0.794574	A4	0.01
Caulobacteraceae uncul.	Hyphomicrobium	0.725346	A1	0.01
Caulobacteraceae uncul.	Alphaproteobacteria uncul.	0.883655	A1	0.01
Caulobacteraceae uncul.	Hyphomicrobiales uncul.	0.678348	A1	0.01
Caulobacteraceae uncul.	Nitrobacteraceae uncul.	0.666607	A1	0.01
Caulobacteraceae uncul.	Proteobacteria uncul.	0.681071	A1	0.01
Caulobacteraceae uncul.	Chloroflexi uncul.	0.75639	A1	0.01
Caulobacteraceae uncul.	Planctomycetes uncul.	0.671465	A1	0.01
Caulobacteraceae uncul.	Bacteria uncul.	0.757506	A1	0.01
Caulobacteraceae uncul.	Actinobacteria uncul.	0.686891	A1	0.01
Caulobacteraceae uncul.	Betaproteobacteria uncul.	0.639145	A1	0.01
Caulobacteraceae uncul.	Chaetonotida uncul.	0.649195	A1	0.01
Caulobacteraceae uncul.	Hyphomicrobium	0.627904	A2	0.01
Caulobacteraceae uncul.	Alphaproteobacteria uncul.	0.64706	A2	0.01
Caulobacteraceae uncul.	Proteobacteria uncul.	0.690609	A2	0.01
Caulobacteraceae uncul.	Planctomycetia uncul.	0.669987	A2	0.01
Caulobacteraceae uncul.	Planctomycetes uncul.	0.795449	A2	0.01
Caulobacteraceae uncul.	Betaproteobacteria uncul.	0.624841	A2	0.01
Caulobacteraceae uncul.	Stentor	0.604037	A2	0.01
Caulobacteraceae uncul.	Alphaproteobacteria uncul.	0.905386	A3	0.01
Caulobacteraceae uncul.	Proteobacteria uncul.	0.686953	A3	0.01
Caulobacteraceae uncul.	Actinomycetia uncul.	0.710213	A3	0.01
Caulobacteraceae uncul.	Chloroflexi uncul.	0.722823	A3	0.01
Caulobacteraceae uncul.	Planctomycetia uncul.	0.626406	A3	0.01
Caulobacteraceae uncul.	Planctomycetes uncul.	0.758451	A3	0.01
Caulobacteraceae uncul.	Bacteria uncul.	0.835486	A3	0.01
Caulobacteraceae uncul.	Actinobacteria uncul.	0.750488	A3	0.01
Caulobacteraceae uncul.	Betaproteobacteria uncul.	0.790659	A3	0.01
Caulobacteraceae uncul.	Neodalyellida uncul.	0.661939	A3	0.01
Caulobacteraceae uncul.	Alphaproteobacteria uncul.	0.803624	A4	0.01
Caulobacteraceae uncul.	Proteobacteria uncul.	0.800182	A4	0.01
Caulobacteraceae uncul.	Gammaproteobacteria uncul.	0.756953	A4	0.01
Caulobacteraceae uncul.	Bacteria uncul.	0.696159	A4	0.01
Centramoebida	Adinetida	0.777145	A1	0.01
Centramoebida	Monhysterida uncul.	0.763922	A1	0.01
Centramoebida	Laboulbeniomycetes uncul.	0.991874	A1	0.01
Cercozoa	Monhysterida	0.614287	A1	0.01
Cercozoa	Nasturtium	0.653934	A1	0.01
Cercozoa	Woronina	0.789093	A1	0.01
Cercozoa	Plecoptera	0.685052	A1	0.01
Cercozoa	Dothideomycetes uncul.	0.807259	A2	0.01
Cercozoa	Nitzschia	0.706828	A3	0.01
Cercozoa	Dalyellioida	0.698392	A3	0.01
Cercozoa uncul.	Litostomatea uncul.	0.758162	A2	0.01
Cercozoa uncul.	Amoebozoa uncul.	0.743135	A2	0.01
Cercozoa uncul.	Novel_Clade_10 uncul.	0.726104	A2	0.01
Cercozoa uncul.	Oligohymenophorea uncul.	0.724176	A2	0.01
Cercozoa uncul.	Labyrinthulomycetes uncul.	0.745351	A2	0.01
Cercozoa uncul.	Podocopida	0.712518	A2	0.01
Cercozoa uncul.	Dalyellioida	0.726104	A2	0.01
Cercozoa uncul.	Peritrichia	0.732387	A2	0.01
Cercozoa uncul.	Amoebozoa uncul.	0.615256	A3	0.01
Cercozoa uncul.	Dalyellioida	0.765743	A4	0.01
Chaetonotida	Thecofilosea uncul.	0.636242	A2	0.01
Chaetonotida	Cercozoa uncul.	0.636177	A2	0.01
Chaetonotida	Stenostomidae	0.641615	A3	0.01
Chaetonotida uncul.	Chaetonotida	0.653909	A1	0.01
Chaetonotida uncul.	Rhabditida	0.625666	A1	0.01
Chaetonotida uncul.	Stentor	0.69846	A2	0.01
Chaetonotida uncul.	Phyllopharyngea uncul.	0.712354	A2	0.01
Chaetonotida uncul.	Chaetonotida	0.719586	A3	0.01
Chaetonotida uncul.	Stenostomidae	0.786155	A3	0.01
Chaetonotida uncul.	Prolecithophora	0.8058	A3	0.01
Chaetonotida uncul.	Diplogasterida uncul.	0.828053	A3	0.01
Chamaesiphon	Romeriopsis	0.732019	A1	0.01
Chamaesiphon	Trichoptera	0.744103	A1	0.01
Chamaesiphon	Trichocoleusaceae uncul.	0.796489	A2	0.01
Chamaesiphon	Achnanthidium	0.75771	A2	0.01
Chamaesiphon	Trichocoleusaceae uncul.	0.691798	A3	0.01
Chamaesiphon	Timaviella	0.619841	A4	0.01
Chamaesiphon	Rhodobacteraceae uncul.	0.735228	A4	0.01
Chamaesiphon	Trichocoleusaceae uncul.	0.604722	A4	0.01
Chloroflexi uncul.	Planctomycetia uncul.	0.866475	A1	0.01
Chloroflexi uncul.	Planctomycetes uncul.	0.840252	A1	0.01
Chloroflexi uncul.	Bacteria uncul.	0.634583	A1	0.01
Chloroflexi uncul.	Actinobacteria uncul.	0.87764	A1	0.01
Chloroflexi uncul.	Planctomycetia uncul.	0.61591	A2	0.01
Chloroflexi uncul.	Planctomycetes uncul.	0.626394	A2	0.01
Chloroflexi uncul.	Amoebozoa uncul.	0.642085	A2	0.01
Chloroflexi uncul.	Planctomycetia uncul.	0.758805	A3	0.01
Chloroflexi uncul.	Planctomycetes uncul.	0.782866	A3	0.01
Chloroflexi uncul.	Bacteria uncul.	0.629097	A3	0.01
Chloroflexi uncul.	Actinobacteria uncul.	0.913694	A3	0.01
Chloroflexi uncul.	Planctomycetia uncul.	0.858163	A4	0.01
Chloroflexi uncul.	Planctomycetes uncul.	0.817833	A4	0.01
Chloroflexi uncul.	Bacteria uncul.	0.717939	A4	0.01
Chloroflexi uncul.	Actinobacteria uncul.	0.910425	A4	0.01
Chloroflexi uncul.	Parachaela	0.626065	A4	0.01
Chloroflexi uncul.	Achnanthidium	-0.604523	A4	0.01
Chlorophyta uncul.	LKM11	0.65305	A1	0.01
Chlorophyta uncul.	Arthropoda uncul.	0.619317	A1	0.01
Chlorophyta uncul.	LKM11 uncul.	0.758802	A1	0.01
Chlorophyta uncul.	Centramoebida	0.773333	A1	0.01
Chlorophyta uncul.	Monhysterida uncul.	0.613685	A1	0.01
Chlorophyta uncul.	Laboulbeniomycetes uncul.	0.744121	A1	0.01
Chlorophyta uncul.	Woronina	0.652557	A2	0.01
Chlorophyta uncul.	Nitzschia	0.658526	A3	0.01
Chlorophyta uncul.	Vampyrellidae uncul.	0.605613	A4	0.01
Chlorophyta uncul.	Thecofilosea uncul.	0.697436	A4	0.01
Chlorophyta uncul.	Centramoebida	0.66095	A4	0.01
Chromadorea uncul.	Rhabditida	0.705663	A3	0.01
Chromadorea uncul.	Sphaeropleales uncul.	0.719236	A4	0.01
Chromadorea uncul.	Scenedesmus	0.622031	A4	0.01
Chromadorea uncul.	Novel_Clade_10 uncul.	0.610118	A4	0.01
Chromadorea uncul.	Chlorophyta uncul.	0.667991	A4	0.01
Chromadorea uncul.	Rhabditida	0.652965	A4	0.01
Chromadorea uncul.	Centramoebida	0.727624	A4	0.01
Chromadorida	Arthropoda uncul.	0.803939	A2	0.01
Chromadorida	Maxillopoda uncul.	0.855914	A2	0.01
Chromadorida	Harpacticoida	0.868312	A2	0.01
Ciliophora uncul.	Novel_Clade_10 uncul.	0.796655	A2	0.01
Ciliophora uncul.	Oligohymenophorea uncul.	0.838591	A2	0.01
Ciliophora uncul.	Labyrinthulomycetes uncul.	0.773778	A2	0.01
Ciliophora uncul.	Podocopida	0.757577	A2	0.01
Ciliophora uncul.	Dalyellioida	0.796655	A2	0.01
Ciliophora uncul.	Peritrichia	0.800304	A2	0.01
Ciliophora uncul.	Labyrinthulomycetes uncul.	0.60743	A2	0.01
Ciliophora uncul.	Oligohymenophorea uncul.	0.605218	A3	0.01
Ciliophora uncul.	Labyrinthulomycetes uncul.	0.67954	A4	0.01
Ciliophora uncul.	Trachelius	0.609794	A4	0.01
Cocconeis	Colpodea uncul.	0.618672	A2	0.01
Cocconeis	Prolecithophora	0.80173	A4	0.01
Coleoptera	Spirotrichea uncul.	0.74672	A3	0.01
Coleoptera	Vorticella	0.627249	A3	0.01
Coleoptera	Cryptomycota uncul.	0.691897	A4	0.01
Colpodea uncul.	Haptoria uncul.	0.606614	A1	0.01
Colpodea uncul.	Pseudendoclonium	0.684265	A2	0.01
Colpodea uncul.	Adinetida	0.60913	A3	0.01
Colpodea uncul.	Monhysterida uncul.	0.687149	A4	0.01
Comamonadaceae uncul.	Luteolibacter	0.706664	A1	0.01
Comamonadaceae uncul.	Bacteroidetes uncul.	0.652394	A1	0.01
Comamonadaceae uncul.	Flavobacterium	0.648616	A1	0.01
Comamonadaceae uncul.	Leptothrix	0.7704	A1	0.01
Comamonadaceae uncul.	Nitzschia	0.696223	A1	0.01
Comamonadaceae uncul.	Flavobacterium	0.669607	A2	0.01
Comamonadaceae uncul.	Bacteroidetes uncul.	0.60796	A4	0.01
Comamonadaceae uncul.	Flavobacterium	0.79385	A4	0.01
Comamonadaceae uncul.	Diatoma	0.610007	A4	0.01
Continenticola	Peritrichia	0.90148	A1	0.01
Copepoda	Gregarinasina uncul.	0.618123	A1	0.01
Copepoda	Stenostomidae	0.602207	A1	0.01
Copepoda	Ciliophora uncul.	0.673365	A1	0.01
Copepoda	Acari	0.81191	A2	0.01
Copepoda	Leptomyxida uncul.	0.921572	A2	0.01
Copepoda	Haptoria	0.845524	A2	0.01
Copepoda	Thecofilosea uncul.	0.809991	A2	0.01
Copepoda	Cercozoa uncul.	0.711839	A2	0.01
Copepoda	Litostomatea uncul.	0.857357	A2	0.01
Copepoda	Ciliophora uncul.	0.703591	A2	0.01
Copepoda	Novel_Clade_10 uncul.	0.921628	A2	0.01
Copepoda	Oligohymenophorea uncul.	0.885499	A2	0.01
Copepoda	Labyrinthulomycetes uncul.	0.912501	A2	0.01
Copepoda	Podocopida	0.880417	A2	0.01
Copepoda	Dalyellioida	0.921628	A2	0.01
Copepoda	Peritrichia	0.91804	A2	0.01
Copepoda	Phyllopharyngea uncul.	0.656043	A3	0.01
Copepoda	Adinetida	0.602236	A3	0.01
Cryptomycota uncul.	Lobulomycetales uncul.	0.62524	A1	0.01
Cyanophyceae uncul.	Pleurocapsaceae uncul.	0.649925	A2	0.01
Cyanophyceae uncul.	Chamaesiphon	0.784728	A2	0.01
Cyanophyceae uncul.	Timaviella	0.729719	A2	0.01
Cyanophyceae uncul.	Trichocoleusaceae uncul.	0.717552	A2	0.01
Cyanophyceae uncul.	Nemaliophycidae uncul.	0.610017	A2	0.01
Cyanophyceae uncul.	Achnanthidium	0.79501	A2	0.01
Cyclopoida	Novel_Clade_10 uncul.	0.972951	A3	0.01
Cyclopoida	Lobulomycetales uncul.	0.638291	A3	0.01
Cyclopoida	Ephemeroptera	0.790914	A4	0.01
Cymbella	Podocopida	0.698811	A3	0.01
Cymbella	Amoebozoa uncul.	0.636459	A4	0.01
Dalyellioida	Peritrichia	0.998725	A2	0.01
Dalyellioida	Labyrinthulomycetes uncul.	0.643521	A2	0.01
Desmodesmus	Araeolaimida	0.708183	A1	0.01
Desmodesmus	Chlorophyta uncul.	0.807452	A1	0.01
Desmodesmus	LKM11	0.70451	A1	0.01
Desmodesmus	LKM11 uncul.	0.885727	A1	0.01
Desmodesmus	Centramoebida	0.74262	A1	0.01
Desmodesmus	Laboulbeniomycetes uncul.	0.698813	A1	0.01
Desmodesmus	Obertrumia	0.733655	A2	0.01
Desmodesmus	Colpodea uncul.	0.798347	A2	0.01
Desmodesmus	Pseudendoclonium	0.748715	A2	0.01
Desmodesmus	Centramoebida	0.692041	A2	0.01
Desmodesmus	Monhysterida uncul.	0.616175	A3	0.01
Desmodesmus	Pauliella	0.728661	A4	0.01
Desmodesmus	Chlorophyta uncul.	0.684196	A4	0.01
Desmodesmus	Vampyrellidae uncul.	0.704286	A4	0.01
Desmodesmus	Rhizophydiales uncul.	0.632213	A4	0.01
Desmodesmus	Nitzschia	0.669586	A4	0.01
Desmodesmus	Thecofilosea uncul.	0.817621	A4	0.01
Diatoma	Labyrinthulomycetes uncul.	0.881305	A1	0.01
Diatoma	Trithigmostoma	0.814002	A3	0.01
Diatomea uncul.	Pinnularia	0.623272	A4	0.01
Dileptus	LKM15 uncul.	0.755081	A1	0.01
Dileptus	Trachelius	0.645204	A4	0.01
Diptera	Haptoria uncul.	0.604894	A2	0.01
Diptera	Trachelius	0.779542	A2	0.01
Diptera	Trichoptera	0.856182	A3	0.01
Diptera uncul.	Annelida uncul.	0.764212	A1	0.01
Diptera uncul.	Labyrinthulomycetes uncul.	0.76895	A1	0.01
Diptera uncul.	Neodalyellida uncul.	0.605037	A4	0.01
Dorylaimida	Euamoebida	0.80939	A2	0.01
Dorylaimida	Woronina	0.633786	A2	0.01
Dorylaimida	Trithigmostoma	0.683656	A2	0.01
Dorylaimida	Chromadorida	0.600303	A3	0.01
Dorylaimida	Scenedesmus	0.715946	A4	0.01
Dorylaimida	Chlorophyta uncul.	0.662391	A4	0.01
Dothideomycetes uncul.	Plecoptera uncul.	0.754005	A4	0.01
Dothideomycetes uncul.	Peritrichia	0.627417	A4	0.01
Ephemeroptera	Trachelius	0.996293	A3	0.01
Euamoebida	Trithigmostoma	0.693132	A2	0.01
Euamoebida	Monhysterida uncul.	0.769714	A3	0.01
Euamoebida	Amoebozoa uncul.	0.705486	A3	0.01
Euamoebida	Continenticola	0.798983	A3	0.01
Euamoebida	Plecoptera uncul.	0.644196	A4	0.01
Euamoebida	Peritrichia	0.648413	A4	0.01
Eukaryota uncul.	Pinnularia	0.846311	A1	0.01
Eukaryota uncul.	Xenacoelomorpha uncul.	0.608306	A2	0.01
Eukaryota uncul.	Amoebozoa uncul.	0.604619	A2	0.01
Eukaryota uncul.	Araeolaimida	0.895986	A3	0.01
Eukaryota uncul.	Monhysterida	0.945288	A3	0.01
Eukaryota uncul.	Euamoebida	0.764227	A3	0.01
Eukaryota uncul.	Heteromita	0.69299	A3	0.01
Eukaryota uncul.	Monhysterida uncul.	0.952749	A3	0.01
Eukaryota uncul.	Amoebozoa uncul.	0.804136	A3	0.01
Eukaryota uncul.	Continenticola	0.953272	A3	0.01
Flavobacterium	Heteromita	0.657432	A1	0.01
Flavobacterium	Bacillariophyceae uncul.	0.668309	A2	0.01
Flavobacterium	Eukaryota uncul.	0.92759	A3	0.01
Flavobacterium	Araeolaimida	0.863798	A3	0.01
Flavobacterium	Monhysterida	0.881835	A3	0.01
Flavobacterium	Euamoebida	0.70934	A3	0.01
Flavobacterium	Heteromita	0.72844	A3	0.01
Flavobacterium	Monhysterida uncul.	0.920433	A3	0.01
Flavobacterium	Amoebozoa uncul.	0.70191	A3	0.01
Flavobacterium	Continenticola	0.922096	A3	0.01
Flavobacterium	Heteromita	0.610936	A4	0.01
Flavobacterium	Diatoma	0.692085	A4	0.01
Gammaproteobacteria uncul.	Planctomycetes uncul.	0.67135	A1	0.01
Gammaproteobacteria uncul.	Bacteria uncul.	0.742243	A1	0.01
Gammaproteobacteria uncul.	Betaproteobacteria uncul.	0.736608	A1	0.01
Gammaproteobacteria uncul.	Ulvophyceae	-0.66071	A1	0.01
Gammaproteobacteria uncul.	Pauliella	-0.664824	A1	0.01
Gammaproteobacteria uncul.	Actinobacteria uncul.	0.60677	A2	0.01
Gammaproteobacteria uncul.	Ralstonia	0.628963	A2	0.01
Gammaproteobacteria uncul.	Bursera	0.628633	A2	0.01
Gammaproteobacteria uncul.	Actinomycetia uncul.	0.663722	A4	0.01
Gammaproteobacteria uncul.	Chloroflexi uncul.	0.765176	A4	0.01
Gammaproteobacteria uncul.	Planctomycetia uncul.	0.697054	A4	0.01
Gammaproteobacteria uncul.	Luteolibacter	0.607818	A4	0.01
Gammaproteobacteria uncul.	Planctomycetes uncul.	0.693467	A4	0.01
Gammaproteobacteria uncul.	Bacteria uncul.	0.836768	A4	0.01
Gammaproteobacteria uncul.	Actinobacteria uncul.	0.690385	A4	0.01
Gammaproteobacteria uncul.	Pauliella	-0.612215	A4	0.01
Glissomonadida uncul.	Hydrurus	0.77171	A4	0.01
Glissomonadida uncul.	Hypotrichia	0.807743	A4	0.01
Glissomonadida uncul.	Labyrinthulomycetes uncul.	0.676544	A4	0.01
Gomphonema	Plecoptera	0.653452	A1	0.01
Gregarinasina uncul.	LKM15 uncul.	0.618057	A2	0.01
Gyrosigma	Macrostomida	0.612786	A2	0.01
Haplotaxida	Rhabditida	0.690078	A1	0.01
Haplotaxida	Maxillopoda uncul.	0.666192	A2	0.01
Haplotaxida	Annelida uncul.	0.80623	A2	0.01
Haplotaxida	Stentor	0.643334	A4	0.01
Haplotaxida	Lumbriculida	0.635418	A4	0.01
Haptoria	Thecofilosea uncul.	0.851406	A2	0.01
Haptoria	Cercozoa uncul.	0.711364	A2	0.01
Haptoria	Litostomatea uncul.	0.871909	A2	0.01
Haptoria	Ciliophora uncul.	0.7092	A2	0.01
Haptoria	Amoebozoa uncul.	0.66527	A2	0.01
Haptoria	Novel_Clade_10 uncul.	0.921679	A2	0.01
Haptoria	Oligohymenophorea uncul.	0.910349	A2	0.01
Haptoria	Labyrinthulomycetes uncul.	0.955588	A2	0.01
Haptoria	Podocopida	0.925926	A2	0.01
Haptoria	Dalyellioida	0.921679	A2	0.01
Haptoria	Peritrichia	0.922108	A2	0.01
Haptoria	Labyrinthulomycetes uncul.	0.615089	A2	0.01
Haptoria	Dileptus	0.66349	A3	0.01
Haptoria uncul.	Hypotrichia uncul.	0.704877	A1	0.01
Haptoria uncul.	Ciliophora uncul.	0.786605	A2	0.01
Haptoria uncul.	Trachelius	0.812003	A2	0.01
Harpacticoida	Cryptomycota uncul.	0.719194	A1	0.01
Harpacticoida	Lobulomycetales uncul.	0.730043	A1	0.01
Harpacticoida	Cyclopoida	0.889072	A3	0.01
Harpacticoida	Novel_Clade_10 uncul.	0.862406	A3	0.01
Harpacticoida	Hypotrichia uncul.	0.6556	A4	0.01
Harpacticoida	Plecoptera	0.756673	A4	0.01
Heterobranchia	Podocopida	0.840669	A4	0.01
Heteromita	Monhysterida uncul.	0.679595	A3	0.01
Heteromita	Continenticola	0.652345	A3	0.01
Heteromita	Glissomonadida uncul.	0.699295	A4	0.01
Heteromita	Hypotrichia uncul.	0.604797	A4	0.01
Hydrurus	Diatoma	0.658974	A3	0.01
Hydrurus	Labyrinthulomycetes uncul.	0.771749	A4	0.01
Hyphomicrobiales uncul.	Nitrobacteraceae uncul.	0.807742	A1	0.01
Hyphomicrobiales uncul.	Proteobacteria uncul.	0.659223	A1	0.01
Hyphomicrobiales uncul.	Actinomycetia uncul.	0.803987	A1	0.01
Hyphomicrobiales uncul.	Chloroflexi uncul.	0.920587	A1	0.01
Hyphomicrobiales uncul.	Planctomycetia uncul.	0.899427	A1	0.01
Hyphomicrobiales uncul.	Planctomycetes uncul.	0.821989	A1	0.01
Hyphomicrobiales uncul.	Actinobacteria uncul.	0.886278	A1	0.01
Hyphomicrobiales uncul.	Nitrobacteraceae uncul.	0.611919	A2	0.01
Hyphomicrobiales uncul.	Actinobacteria uncul.	0.799987	A2	0.01
Hyphomicrobiales uncul.	Nitrobacteraceae uncul.	0.865218	A3	0.01
Hyphomicrobiales uncul.	Proteobacteria uncul.	0.628429	A3	0.01
Hyphomicrobiales uncul.	Actinomycetia uncul.	0.778286	A3	0.01
Hyphomicrobiales uncul.	Chloroflexi uncul.	0.788546	A3	0.01
Hyphomicrobiales uncul.	Planctomycetia uncul.	0.824006	A3	0.01
Hyphomicrobiales uncul.	Planctomycetes uncul.	0.682119	A3	0.01
Hyphomicrobiales uncul.	Actinobacteria uncul.	0.820285	A3	0.01
Hyphomicrobiales uncul.	Nitrobacteraceae uncul.	0.89237	A4	0.01
Hyphomicrobiales uncul.	Proteobacteria uncul.	0.621171	A4	0.01
Hyphomicrobiales uncul.	Gammaproteobacteria uncul.	0.660037	A4	0.01
Hyphomicrobiales uncul.	Pseudonocardia	0.724796	A4	0.01
Hyphomicrobiales uncul.	Actinomycetia uncul.	0.80523	A4	0.01
Hyphomicrobiales uncul.	Chloroflexi uncul.	0.841161	A4	0.01
Hyphomicrobiales uncul.	Planctomycetia uncul.	0.872076	A4	0.01
Hyphomicrobiales uncul.	Planctomycetes uncul.	0.850478	A4	0.01
Hyphomicrobiales uncul.	Bacteria uncul.	0.610087	A4	0.01
Hyphomicrobiales uncul.	Actinobacteria uncul.	0.889307	A4	0.01
Hyphomicrobiales uncul.	Amphora	-0.654937	A4	0.01
Hyphomicrobiales uncul.	Parachaela	0.617698	A4	0.01
Hyphomicrobiales uncul.	Achnanthidium	-0.653411	A4	0.01
Hyphomicrobiales uncul.	Bacillariophyceae uncul.	-0.601121	A4	0.01
Hyphomicrobium	Alphaproteobacteria uncul.	0.66765	A1	0.01
Hyphomicrobium	Hyphomicrobiales uncul.	0.891411	A1	0.01
Hyphomicrobium	Nitrobacteraceae uncul.	0.755416	A1	0.01
Hyphomicrobium	Proteobacteria uncul.	0.672263	A1	0.01
Hyphomicrobium	Actinomycetia uncul.	0.709214	A1	0.01
Hyphomicrobium	Chloroflexi uncul.	0.901694	A1	0.01
Hyphomicrobium	Planctomycetia uncul.	0.785777	A1	0.01
Hyphomicrobium	Planctomycetes uncul.	0.755725	A1	0.01
Hyphomicrobium	Bacteria uncul.	0.680518	A1	0.01
Hyphomicrobium	Actinobacteria uncul.	0.886832	A1	0.01
Hyphomicrobium	Hyphomicrobiales uncul.	0.70347	A2	0.01
Hyphomicrobium	Chloroflexi uncul.	0.716475	A2	0.01
Hyphomicrobium	Planctomycetia uncul.	0.754955	A2	0.01
Hyphomicrobium	Planctomycetes uncul.	0.67255	A2	0.01
Hyphomicrobium	Actinobacteria uncul.	0.765363	A2	0.01
Hyphomicrobium	Betaproteobacteria uncul.	0.699281	A2	0.01
Hyphomicrobium	Ilumatobacteraceae uncul.	0.634259	A3	0.01
Hyphomicrobium	Hyphomicrobiales uncul.	0.884443	A3	0.01
Hyphomicrobium	Nitrobacteraceae uncul.	0.809175	A3	0.01
Hyphomicrobium	Proteobacteria uncul.	0.604004	A3	0.01
Hyphomicrobium	Actinomycetia uncul.	0.650643	A3	0.01
Hyphomicrobium	Chloroflexi uncul.	0.673597	A3	0.01
Hyphomicrobium	Planctomycetia uncul.	0.764895	A3	0.01
Hyphomicrobium	Planctomycetes uncul.	0.62901	A3	0.01
Hyphomicrobium	Actinobacteria uncul.	0.792977	A3	0.01
Hyphomicrobium	Ilumatobacteraceae uncul.	0.867984	A4	0.01
Hyphomicrobium	Hyphomicrobiales uncul.	0.886661	A4	0.01
Hyphomicrobium	Nitrobacteraceae uncul.	0.868674	A4	0.01
Hyphomicrobium	Proteobacteria uncul.	0.610086	A4	0.01
Hyphomicrobium	Gammaproteobacteria uncul.	0.649882	A4	0.01
Hyphomicrobium	Pseudonocardia	0.679782	A4	0.01
Hyphomicrobium	Actinomycetia uncul.	0.915684	A4	0.01
Hyphomicrobium	Chloroflexi uncul.	0.891228	A4	0.01
Hyphomicrobium	Planctomycetia uncul.	0.911058	A4	0.01
Hyphomicrobium	Planctomycetes uncul.	0.871049	A4	0.01
Hyphomicrobium	Bacteria uncul.	0.703693	A4	0.01
Hyphomicrobium	Actinobacteria uncul.	0.953957	A4	0.01
Hyphomicrobium	Parachaela	0.639984	A4	0.01
Hyphomicrobium	Achnanthidium	-0.622793	A4	0.01
Hyphomicrobium	Bacillariophyceae uncul.	-0.633667	A4	0.01
Hyphomicrobium	Pseudendoclonium	0.729714	A4	0.01
Hypotrichia	Prolecithophora	0.806416	A1	0.01
Hypotrichia	Trithigmostoma	0.717675	A2	0.01
Hypotrichia uncul.	Hypotrichia	0.686585	A3	0.01
Hypotrichia uncul.	Ephemeroptera	0.600782	A3	0.01
Hypotrichia uncul.	Trachelius	0.610872	A3	0.01
Hypotrichia uncul.	Plecoptera	0.748421	A4	0.01
Ilumatobacteraceae uncul.	Actinomycetia uncul.	0.836131	A1	0.01
Ilumatobacteraceae uncul.	Planctomycetia uncul.	0.702058	A1	0.01
Ilumatobacteraceae uncul.	Actinobacteria uncul.	0.637208	A1	0.01
Ilumatobacteraceae uncul.	Actinomycetia uncul.	0.682678	A2	0.01
Ilumatobacteraceae uncul.	Actinobacteria uncul.	0.661879	A2	0.01
Ilumatobacteraceae uncul.	Hyphomicrobiales uncul.	0.763031	A3	0.01
Ilumatobacteraceae uncul.	Nitrobacteraceae uncul.	0.685206	A3	0.01
Ilumatobacteraceae uncul.	Actinomycetia uncul.	0.700919	A3	0.01
Ilumatobacteraceae uncul.	Chloroflexi uncul.	0.800199	A3	0.01
Ilumatobacteraceae uncul.	Planctomycetia uncul.	0.668187	A3	0.01
Ilumatobacteraceae uncul.	Planctomycetes uncul.	0.61597	A3	0.01
Ilumatobacteraceae uncul.	Actinobacteria uncul.	0.788271	A3	0.01
Ilumatobacteraceae uncul.	Hyphomicrobiales uncul.	0.90263	A4	0.01
Ilumatobacteraceae uncul.	Nitrobacteraceae uncul.	0.811397	A4	0.01
Ilumatobacteraceae uncul.	Gammaproteobacteria uncul.	0.663582	A4	0.01
Ilumatobacteraceae uncul.	Pseudonocardia	0.700856	A4	0.01
Ilumatobacteraceae uncul.	Actinomycetia uncul.	0.848347	A4	0.01
Ilumatobacteraceae uncul.	Chloroflexi uncul.	0.866633	A4	0.01
Ilumatobacteraceae uncul.	Planctomycetia uncul.	0.873238	A4	0.01
Ilumatobacteraceae uncul.	Planctomycetes uncul.	0.81842	A4	0.01
Ilumatobacteraceae uncul.	Actinobacteria uncul.	0.891908	A4	0.01
Ilumatobacteraceae uncul.	Amphora	-0.671634	A4	0.01
Ilumatobacteraceae uncul.	Parachaela	0.684337	A4	0.01
Ilumatobacteraceae uncul.	Achnanthidium	-0.678818	A4	0.01
Ilumatobacteraceae uncul.	Bacillariophyceae uncul.	-0.63861	A4	0.01
Intramacronucleata uncul.	Trithigmostoma	0.687713	A1	0.01
Intramacronucleata uncul.	Diatoma	0.793588	A3	0.01
Intramacronucleata uncul.	Trithigmostoma	0.697358	A3	0.01
Intramacronucleata uncul.	Heteromita	0.637872	A4	0.01
Intramacronucleata uncul.	Glissomonadida uncul.	0.655469	A4	0.01
Intramacronucleata uncul.	Litostomatea uncul.	0.838347	A4	0.01
Intramacronucleata uncul.	Hydrurus	0.675754	A4	0.01
Kalyptorhynchia uncul.	Pseudendoclonium	0.615709	A1	0.01
Kalyptorhynchia uncul.	Continenticola	0.945076	A1	0.01
Kalyptorhynchia uncul.	Peritrichia	0.90412	A1	0.01
Labyrinthulomycetes uncul.	Podocopida	0.970801	A2	0.01
Labyrinthulomycetes uncul.	Dalyellioida	0.98721	A2	0.01
Labyrinthulomycetes uncul.	Peritrichia	0.984088	A2	0.01
Labyrinthulomycetes uncul.	Labyrinthulomycetes uncul.	0.635957	A2	0.01
Lecithoepitheliata	Diptera uncul.	0.768733	A1	0.01
Lecithoepitheliata	Annelida uncul.	0.993927	A1	0.01
Lecithoepitheliata	Labyrinthulomycetes uncul.	0.998896	A1	0.01
Lecithoepitheliata	Amoebozoa uncul.	0.90107	A2	0.01
Leptomyxida uncul.	Haptoria	0.921663	A2	0.01
Leptomyxida uncul.	Thecofilosea uncul.	0.851797	A2	0.01
Leptomyxida uncul.	Cercozoa uncul.	0.726119	A2	0.01
Leptomyxida uncul.	Litostomatea uncul.	0.943062	A2	0.01
Leptomyxida uncul.	Ciliophora uncul.	0.796602	A2	0.01
Leptomyxida uncul.	Amoebozoa uncul.	0.673151	A2	0.01
Leptomyxida uncul.	Novel_Clade_10 uncul.	1	A2	0.01
Leptomyxida uncul.	Oligohymenophorea uncul.	0.965358	A2	0.01
Leptomyxida uncul.	Labyrinthulomycetes uncul.	0.98718	A2	0.01
Leptomyxida uncul.	Podocopida	0.961827	A2	0.01
Leptomyxida uncul.	Dalyellioida	1	A2	0.01
Leptomyxida uncul.	Peritrichia	0.998725	A2	0.01
Leptomyxida uncul.	Labyrinthulomycetes uncul.	0.643407	A2	0.01
Leptomyxida uncul.	Labyrinthulomycetes uncul.	0.67801	A4	0.01
Leptothrix	Eukaryota uncul.	0.757211	A1	0.01
Leptothrix	Pinnularia	0.845804	A1	0.01
Leptothrix	Eukaryota uncul.	0.689085	A2	0.01
Leptothrix	Xenacoelomorpha uncul.	0.867543	A2	0.01
Leptothrix	Pinnularia	0.694688	A2	0.01
Leptothrix	Neodalyellida uncul.	0.680161	A2	0.01
Leptothrix	Bursera	0.893556	A3	0.01
Leptothrix	Pseudendoclonium	0.884504	A3	0.01
Leptothrix	Oligohymenophorea uncul.	0.690546	A3	0.01
Leptothrix	Peritrichia	0.886893	A3	0.01
Leptothrix	Gomphonema	0.689412	A4	0.01
Limnomedusae	Ulvella	0.80026	A2	0.01
Limnomedusae	Ulvales uncul.	0.688863	A2	0.01
Limnomedusae	Lumbriculida	0.993498	A2	0.01
Limnomedusae	Annelida uncul.	0.840127	A2	0.01
Limnomedusae	Laboulbeniomycetes uncul.	0.926637	A2	0.01
Limnomedusae	Hypotrichia uncul.	0.680452	A3	0.01
Limnomedusae	Hypotrichia	0.726043	A3	0.01
Limnomedusae	Plecoptera	0.613605	A3	0.01
Litostomatea uncul.	Ciliophora uncul.	0.716755	A2	0.01
Litostomatea uncul.	Amoebozoa uncul.	0.76729	A2	0.01
Litostomatea uncul.	Novel_Clade_10 uncul.	0.943039	A2	0.01
Litostomatea uncul.	Oligohymenophorea uncul.	0.904251	A2	0.01
Litostomatea uncul.	Labyrinthulomycetes uncul.	0.938093	A2	0.01
Litostomatea uncul.	Podocopida	0.898804	A2	0.01
Litostomatea uncul.	Dalyellioida	0.943039	A2	0.01
Litostomatea uncul.	Peritrichia	0.941813	A2	0.01
LKM11	Arthropoda uncul.	0.658206	A1	0.01
LKM11	LKM11 uncul.	0.690372	A1	0.01
LKM11	Thecofilosea uncul.	0.723328	A1	0.01
LKM11	Centramoebida	0.651189	A1	0.01
LKM11	Adinetida	0.616057	A1	0.01
LKM11	Laboulbeniomycetes uncul.	0.647573	A1	0.01
LKM11	Diplogasterida uncul.	0.667098	A1	0.01
LKM11	Cryptomycota uncul.	0.647421	A2	0.01
LKM11 uncul.	Centramoebida	0.655809	A1	0.01
LKM11 uncul.	Laboulbeniomycetes uncul.	0.616676	A1	0.01
Lumbriculida	Annelida uncul.	0.789721	A2	0.01
Lumbriculida	Laboulbeniomycetes uncul.	0.890966	A2	0.01
Luteolibacter	Flavobacterium	0.628776	A1	0.01
Luteolibacter	Nasturtium	0.653501	A1	0.01
Luteolibacter	Glissomonadida uncul.	0.69449	A1	0.01
Luteolibacter	Cymbella	0.623193	A1	0.01
Luteolibacter	Navicula	0.656379	A2	0.01
Luteolibacter	Rhizophydiales uncul.	0.696749	A2	0.01
Luteolibacter	Parachaela	0.646648	A3	0.01
Macrostomida	Ciliophora uncul.	0.602462	A3	0.01
Maxillopoda uncul.	Stenostomidae	0.73123	A1	0.01
Maxillopoda uncul.	Harpacticoida	0.879271	A2	0.01
Maxillopoda uncul.	Annelida uncul.	0.765014	A2	0.01
Maxillopoda uncul.	Laboulbeniomycetes uncul.	0.735527	A2	0.01
Micromonosporaceae uncul.	Monostroma	0.664752	A1	0.01
Micromonosporaceae uncul.	Sphaeropleales uncul.	0.602031	A2	0.01
Micromonosporaceae uncul.	Ulvophyceae	0.643137	A2	0.01
Micromonosporaceae uncul.	Desmodesmus	0.609665	A2	0.01
Micromonosporaceae uncul.	Obertrumia	0.654965	A2	0.01
Micromonosporaceae uncul.	Nitrobacteraceae uncul.	0.743622	A3	0.01
Micromonosporaceae uncul.	Chloroflexi uncul.	0.712776	A3	0.01
Micromonosporaceae uncul.	Actinobacteria uncul.	0.60721	A3	0.01
Monhysterida	Woronina	0.720566	A1	0.01
Monhysterida	Monhysterida uncul.	0.663488	A1	0.01
Monhysterida	Monhysterida uncul.	0.691391	A2	0.01
Monhysterida	Euamoebida	0.816279	A3	0.01
Monhysterida	Heteromita	0.689453	A3	0.01
Monhysterida	Monhysterida uncul.	0.972492	A3	0.01
Monhysterida	Amoebozoa uncul.	0.830832	A3	0.01
Monhysterida	Continenticola	0.955859	A3	0.01
Monhysterida	Monhysterida uncul.	0.763713	A4	0.01
Monhysterida	Colpodea uncul.	0.71312	A4	0.01
Monhysterida	Monhysterida uncul.	0.767619	A4	0.01
Monhysterida uncul.	Laboulbeniomycetes uncul.	0.773113	A1	0.01
Monhysterida uncul.	Cryptomycota uncul.	0.639541	A2	0.01
Monhysterida uncul.	Amoebozoa uncul.	0.82845	A3	0.01
Monhysterida uncul.	Continenticola	0.98157	A3	0.01
Monhysterida uncul.	Colpodea uncul.	0.866148	A4	0.01
Monhysterida uncul.	Monhysterida uncul.	0.797102	A4	0.01
Monostroma	Ulvophyceae	0.844294	A1	0.01
Monostroma	Pauliella	0.706561	A1	0.01
Monostroma	Obertrumia	0.713736	A1	0.01
Monostroma	Pauliella	0.63378	A2	0.01
Monostroma	Ulvophyceae	0.676429	A3	0.01
Monostroma	Nemaliophycidae uncul.	0.62726	A4	0.01
Nasturtium	Intramacronucleata uncul.	0.645558	A1	0.01
Nasturtium	Woronina	0.724893	A1	0.01
Nasturtium	Glissomonadida uncul.	0.694482	A1	0.01
Nasturtium	Diatoma	0.73842	A1	0.01
Nasturtium	Trithigmostoma	0.63383	A1	0.01
Nasturtium	Labyrinthulomycetes uncul.	0.689296	A1	0.01
Nasturtium	Hypotrichia	0.819504	A2	0.01
Nasturtium	Trithigmostoma	0.714076	A2	0.01
Nasturtium	Pinnularia	0.634397	A3	0.01
Nasturtium	Diatoma	0.62674	A3	0.01
Nasturtium	Intramacronucleata uncul.	0.65609	A4	0.01
Nasturtium	Heteromita	0.796519	A4	0.01
Nasturtium	Glissomonadida uncul.	0.814985	A4	0.01
Nasturtium	Hypotrichia uncul.	0.690067	A4	0.01
Nasturtium	Litostomatea uncul.	0.60952	A4	0.01
Nasturtium	Hydrurus	0.622074	A4	0.01
Nasturtium	Hypotrichia	0.752881	A4	0.01
Nasturtium	Diatoma	0.611073	A4	0.01
Navicula	Rhizophydiales uncul.	0.628858	A2	0.01
Navicula	Achnanthidium	0.781191	A4	0.01
Navicula	Bacillariophyceae uncul.	0.689554	A4	0.01
Navicula	Diatomea uncul.	0.793169	A4	0.01
Navicula	Pinnularia	0.692912	A4	0.01
Nemaliophycidae uncul.	Dileptus	0.602086	A1	0.01
Nemaliophycidae uncul.	Ciliophora uncul.	0.740351	A4	0.01
Neodalyellida	Chromadorida	0.869063	A2	0.01
Neodalyellida	Arthropoda uncul.	0.883862	A2	0.01
Neodalyellida	Maxillopoda uncul.	0.885699	A2	0.01
Neodalyellida	Harpacticoida	0.993778	A2	0.01
Neodalyellida	Arthropoda uncul.	0.865777	A3	0.01
Neodalyellida	Macrostomida	0.835436	A4	0.01
Neodalyellida uncul.	Thecofilosea uncul.	0.723344	A1	0.01
Neodalyellida uncul.	Diplogasterida uncul.	0.804871	A1	0.01
Neodalyellida uncul.	Maxillopoda uncul.	0.815592	A3	0.01
Nitrobacteraceae uncul.	Chloroflexi uncul.	0.775771	A1	0.01
Nitrobacteraceae uncul.	Planctomycetia uncul.	0.72998	A1	0.01
Nitrobacteraceae uncul.	Planctomycetes uncul.	0.671008	A1	0.01
Nitrobacteraceae uncul.	Actinobacteria uncul.	0.625495	A1	0.01
Nitrobacteraceae uncul.	Ralstonia	0.932833	A2	0.01
Nitrobacteraceae uncul.	Bursera	0.932297	A2	0.01
Nitrobacteraceae uncul.	Actinomycetia uncul.	0.638113	A3	0.01
Nitrobacteraceae uncul.	Chloroflexi uncul.	0.795371	A3	0.01
Nitrobacteraceae uncul.	Planctomycetia uncul.	0.704968	A3	0.01
Nitrobacteraceae uncul.	Actinobacteria uncul.	0.805148	A3	0.01
Nitrobacteraceae uncul.	Pseudonocardia	0.703247	A4	0.01
Nitrobacteraceae uncul.	Actinomycetia uncul.	0.71407	A4	0.01
Nitrobacteraceae uncul.	Chloroflexi uncul.	0.78934	A4	0.01
Nitrobacteraceae uncul.	Planctomycetia uncul.	0.846017	A4	0.01
Nitrobacteraceae uncul.	Planctomycetes uncul.	0.82357	A4	0.01
Nitrobacteraceae uncul.	Actinobacteria uncul.	0.831993	A4	0.01
Nitrobacteraceae uncul.	Amphora	-0.635235	A4	0.01
Nitrobacteraceae uncul.	Parachaela	0.617878	A4	0.01
Nitrobacteraceae uncul.	Achnanthidium	-0.684595	A4	0.01
Nitrobacteraceae uncul.	Bacillariophyceae uncul.	-0.674807	A4	0.01
Nitrospira	Alphaproteobacteria uncul.	0.679243	A1	0.01
Nitrospira	Bacteria uncul.	0.815746	A1	0.01
Nitrospira	Betaproteobacteria uncul.	0.808459	A1	0.01
Nitrospira	Caulobacteraceae uncul.	0.74331	A2	0.01
Nitrospira	Betaproteobacteria uncul.	0.808129	A2	0.01
Nitrospira	Caulobacteraceae uncul.	0.817551	A3	0.01
Nitrospira	Alphaproteobacteria uncul.	0.765352	A3	0.01
Nitrospira	Proteobacteria uncul.	0.677942	A3	0.01
Nitrospira	Planctomycetes uncul.	0.700327	A3	0.01
Nitrospira	Bacteria uncul.	0.873303	A3	0.01
Nitrospira	Betaproteobacteria uncul.	0.871338	A3	0.01
Nitrospira	Betaproteobacteria uncul.	0.801024	A4	0.01
Nitzschia	Dalyellioida	0.644629	A3	0.01
Nitzschia	Diatomea uncul.	0.749522	A4	0.01
Nitzschia	Thecofilosea uncul.	0.678164	A4	0.01
Nitzschia	Cyclopoida	0.667645	A4	0.01
Nitzschia	Dothideomycetes uncul.	0.645844	A4	0.01
Nostocales uncul.	Apatinema	0.782708	A1	0.01
Nostocales uncul.	Sphaeropleales uncul.	0.783128	A1	0.01
Nostocales uncul.	Scenedesmus	0.6578	A1	0.01
Nostocales uncul.	Araeolaimida	0.816057	A1	0.01
Nostocales uncul.	Chlorophyta uncul.	0.604711	A1	0.01
Nostocales uncul.	Arthropoda uncul.	0.611916	A1	0.01
Nostocales uncul.	Centramoebida	0.808401	A1	0.01
Nostocales uncul.	Adinetida	0.611166	A1	0.01
Nostocales uncul.	Laboulbeniomycetes uncul.	0.824019	A1	0.01
Nostocales uncul.	Bacillariophyceae uncul.	0.818406	A2	0.01
Nostocales uncul.	Araeolaimida	0.738426	A2	0.01
Nostocales uncul.	Pauliella	0.700268	A2	0.01
Nostocales uncul.	Gomphonema	0.825424	A2	0.01
Nostocales uncul.	Amphora	-0.62426	A4	0.01
Nostocales uncul.	Eukaryota uncul.	-0.617068	A4	0.01
Novel_Clade_10 uncul.	Spirotrichea uncul.	0.987173	A2	0.01
Novel_Clade_10 uncul.	Copepoda	0.921627	A2	0.01
Novel_Clade_10 uncul.	Acari	0.895376	A2	0.01
Novel_Clade_10 uncul.	Leptomyxida uncul.	1	A2	0.01
Novel_Clade_10 uncul.	Haptoria	0.921678	A2	0.01
Novel_Clade_10 uncul.	Thecofilosea uncul.	0.851732	A2	0.01
Novel_Clade_10 uncul.	Cercozoa uncul.	0.726097	A2	0.01
Novel_Clade_10 uncul.	Litostomatea uncul.	0.943038	A2	0.01
Novel_Clade_10 uncul.	Ciliophora uncul.	0.796651	A2	0.01
Novel_Clade_10 uncul.	Amoebozoa uncul.	0.672983	A2	0.01
Novel_Clade_10 uncul.	Novel_Clade_10 uncul.	1	A2	0.01
Novel_Clade_10 uncul.	Oligohymenophorea uncul.	0.965336	A2	0.01
Novel_Clade_10 uncul.	Labyrinthulomycetes uncul.	0.987209	A2	0.01
Novel_Clade_10 uncul.	Podocopida	0.961847	A2	0.01
Novel_Clade_10 uncul.	Dalyellioida	1	A2	0.01
Novel_Clade_10 uncul.	Peritrichia	0.998725	A2	0.01
Novel_Clade_10 uncul.	Labyrinthulomycetes uncul.	0.643515	A2	0.01
Novel_Clade_10 uncul.	Oligohymenophorea uncul.	0.965337	A2	0.01
Novel_Clade_10 uncul.	Labyrinthulomycetes uncul.	0.98721	A2	0.01
Novel_Clade_10 uncul.	Podocopida	0.961847	A2	0.01
Novel_Clade_10 uncul.	Dalyellioida	1	A2	0.01
Novel_Clade_10 uncul.	Peritrichia	0.998725	A2	0.01
Novel_Clade_10 uncul.	Labyrinthulomycetes uncul.	0.643521	A2	0.01
Novel_Clade_10 uncul.	Amoebozoa uncul.	0.614293	A3	0.01
Novel_Clade_10 uncul.	Laboulbeniomycetes uncul.	0.981046	A3	0.01
Novel_Clade_10 uncul.	Lobulomycetales uncul.	0.638923	A3	0.01
Novel_Clade_10 uncul.	Rhabditida	0.82972	A4	0.01
Obertrumia	Haptoria uncul.	0.671412	A1	0.01
Obertrumia	Colpodea uncul.	0.721802	A2	0.01
Obertrumia	Pseudendoclonium	0.692185	A2	0.01
Obertrumia	Kalyptorhynchia uncul.	0.632492	A3	0.01
Obertrumia	Colpodea uncul.	0.695265	A3	0.01
Obertrumia	Vampyrellidae uncul.	0.613897	A4	0.01
Obertrumia	Colpodea uncul.	0.618371	A4	0.01
Oligohymenophorea uncul.	Labyrinthulomycetes uncul.	0.95843	A2	0.01
Oligohymenophorea uncul.	Podocopida	0.938322	A2	0.01
Oligohymenophorea uncul.	Dalyellioida	0.965337	A2	0.01
Oligohymenophorea uncul.	Peritrichia	0.966319	A2	0.01
Oligohymenophorea uncul.	Labyrinthulomycetes uncul.	0.669669	A2	0.01
Oligohymenophorea uncul.	Peritrichia	0.813716	A3	0.01
Parachaela	Plecoptera	0.628406	A1	0.01
Pauliella	Obertrumia	0.758276	A1	0.01
Pauliella	Gomphonema	0.762159	A2	0.01
Pauliella	Rhizophydiales uncul.	0.623764	A3	0.01
Pauliella	Vampyrellidae uncul.	0.672397	A4	0.01
Pauliella	Nitzschia	0.807806	A4	0.01
Pauliella	Thecofilosea uncul.	0.694471	A4	0.01
Pauliella	Dothideomycetes uncul.	0.644724	A4	0.01
Peritrichia	Labyrinthulomycetes uncul.	0.638655	A2	0.01
Planctomycetes uncul.	Bacteria uncul.	0.773655	A1	0.01
Planctomycetes uncul.	Actinobacteria uncul.	0.798667	A1	0.01
Planctomycetes uncul.	Betaproteobacteria uncul.	0.627548	A1	0.01
Planctomycetes uncul.	Bacteria uncul.	0.686591	A2	0.01
Planctomycetes uncul.	Actinobacteria uncul.	0.708373	A2	0.01
Planctomycetes uncul.	Bacteria uncul.	0.842186	A3	0.01
Planctomycetes uncul.	Actinobacteria uncul.	0.833451	A3	0.01
Planctomycetes uncul.	Betaproteobacteria uncul.	0.704614	A3	0.01
Planctomycetes uncul.	Bacteria uncul.	0.768921	A4	0.01
Planctomycetes uncul.	Actinobacteria uncul.	0.909295	A4	0.01
Planctomycetia uncul.	Planctomycetes uncul.	0.894103	A1	0.01
Planctomycetia uncul.	Actinobacteria uncul.	0.835511	A1	0.01
Planctomycetia uncul.	Planctomycetes uncul.	0.830945	A2	0.01
Planctomycetia uncul.	Actinobacteria uncul.	0.699788	A2	0.01
Planctomycetia uncul.	Planctomycetes uncul.	0.916994	A3	0.01
Planctomycetia uncul.	Bacteria uncul.	0.698549	A3	0.01
Planctomycetia uncul.	Actinobacteria uncul.	0.824709	A3	0.01
Planctomycetia uncul.	Planctomycetes uncul.	0.980777	A4	0.01
Planctomycetia uncul.	Bacteria uncul.	0.737211	A4	0.01
Planctomycetia uncul.	Actinobacteria uncul.	0.935775	A4	0.01
Planctomycetia uncul.	Amphora	-0.625242	A4	0.01
Planctomycetia uncul.	Parachaela	0.64664	A4	0.01
Planctomycetia uncul.	Pseudendoclonium	0.609417	A4	0.01
Plecoptera uncul.	Peritrichia	0.877609	A4	0.01
Pleurocapsaceae uncul.	Asprobacter	0.645064	A1	0.01
Pleurocapsaceae uncul.	Timaviella	0.634617	A1	0.01
Pleurocapsaceae uncul.	Timaviella	0.629115	A3	0.01
Pleurocapsaceae uncul.	Trichocoleusaceae uncul.	0.700166	A3	0.01
Pleurocapsaceae uncul.	Hyphomicrobium	0.696308	A4	0.01
Pleurocapsaceae uncul.	Nitrobacteraceae uncul.	0.673449	A4	0.01
Podocopida	Dalyellioida	0.961847	A2	0.01
Podocopida	Peritrichia	0.95884	A2	0.01
Podocopida	Labyrinthulomycetes uncul.	0.644762	A2	0.01
Podocopida uncul.	Insecta uncul.	0.657266	A1	0.01
Podocopida uncul.	Triplonchida	0.730661	A2	0.01
Podocopida uncul.	Neodalyellida	0.824673	A2	0.01
Podocopida uncul.	Chromadorida	0.898771	A2	0.01
Podocopida uncul.	Arthropoda uncul.	0.718106	A2	0.01
Podocopida uncul.	Maxillopoda uncul.	0.70857	A2	0.01
Podocopida uncul.	Harpacticoida	0.820668	A2	0.01
Podocopida uncul.	Chaetonotida	0.846258	A4	0.01
Prolecithophora	Diplogasterida uncul.	0.983676	A3	0.01
Proteobacteria uncul.	Gammaproteobacteria uncul.	0.896672	A1	0.01
Proteobacteria uncul.	Chloroflexi uncul.	0.614324	A1	0.01
Proteobacteria uncul.	Planctomycetia uncul.	0.62174	A1	0.01
Proteobacteria uncul.	Planctomycetes uncul.	0.757414	A1	0.01
Proteobacteria uncul.	Bacteria uncul.	0.839354	A1	0.01
Proteobacteria uncul.	Actinobacteria uncul.	0.671758	A1	0.01
Proteobacteria uncul.	Betaproteobacteria uncul.	0.769565	A1	0.01
Proteobacteria uncul.	Ulvophyceae uncul.	-0.618243	A1	0.01
Proteobacteria uncul.	Ulvophyceae	-0.712497	A1	0.01
Proteobacteria uncul.	Pauliella	-0.721779	A1	0.01
Proteobacteria uncul.	Bacteroidetes uncul.	0.662834	A2	0.01
Proteobacteria uncul.	Planctomycetes uncul.	0.649377	A2	0.01
Proteobacteria uncul.	Bacteria uncul.	0.801076	A2	0.01
Proteobacteria uncul.	Betaproteobacteria uncul.	0.700907	A2	0.01
Proteobacteria uncul.	Chaetonotida uncul.	0.605314	A2	0.01
Proteobacteria uncul.	Stentor	0.602749	A2	0.01
Proteobacteria uncul.	Gammaproteobacteria uncul.	0.880126	A3	0.01
Proteobacteria uncul.	Actinomycetia uncul.	0.612747	A3	0.01
Proteobacteria uncul.	Planctomycetia uncul.	0.666348	A3	0.01
Proteobacteria uncul.	Planctomycetes uncul.	0.696522	A3	0.01
Proteobacteria uncul.	Bacteria uncul.	0.824313	A3	0.01
Proteobacteria uncul.	Actinobacteria uncul.	0.652745	A3	0.01
Proteobacteria uncul.	Betaproteobacteria uncul.	0.73275	A3	0.01
Proteobacteria uncul.	Gammaproteobacteria uncul.	0.938914	A4	0.01
Proteobacteria uncul.	Actinomycetia uncul.	0.620772	A4	0.01
Proteobacteria uncul.	Chloroflexi uncul.	0.727281	A4	0.01
Proteobacteria uncul.	Planctomycetia uncul.	0.611642	A4	0.01
Proteobacteria uncul.	Planctomycetes uncul.	0.636006	A4	0.01
Proteobacteria uncul.	Bacteria uncul.	0.890397	A4	0.01
Proteobacteria uncul.	Actinobacteria uncul.	0.665955	A4	0.01
Pseudendoclonium	Continenticola	0.667708	A1	0.01
Pseudendoclonium	Centramoebida	0.843715	A2	0.01
Pseudendoclonium	Oligohymenophorea uncul.	0.811882	A3	0.01
Pseudendoclonium	Peritrichia	0.990351	A3	0.01
Pseudonocardia	Novel_Clade_10 uncul.	0.646961	A1	0.01
Pseudonocardia	Actinomycetia uncul.	0.601537	A2	0.01
Pseudonocardia	Ulvophyceae uncul.	0.744722	A2	0.01
Pseudonocardia	Ulvophyceae	0.604017	A2	0.01
Pseudonocardia	Achnanthidium	0.649648	A2	0.01
Pseudonocardia	Desmodesmus	0.678259	A2	0.01
Pseudonocardia	Cocconeis	0.6261	A2	0.01
Pseudonocardia	Colpodea uncul.	0.615887	A2	0.01
Pseudonocardia	Pseudendoclonium	0.65493	A2	0.01
Pseudonocardia	Centramoebida	0.630708	A2	0.01
Pseudonocardia	Ulvella	0.609182	A3	0.01
Pseudonocardia	Cercozoa	0.615309	A3	0.01
Pseudonocardia	Nitzschia	0.653178	A3	0.01
Pseudonocardia	Dalyellioida	0.693747	A3	0.01
Pseudonocardia	Actinomycetia uncul.	0.665924	A4	0.01
Pseudonocardia	Chloroflexi uncul.	0.604918	A4	0.01
Pseudonocardia	Planctomycetia uncul.	0.630108	A4	0.01
Pseudonocardia	Planctomycetes uncul.	0.638336	A4	0.01
Pseudonocardia	Actinobacteria uncul.	0.662778	A4	0.01
Ralstonia	Bursera	0.999991	A2	0.01
Ralstonia	Leptothrix	0.676116	A3	0.01
Ralstonia	Bursera	0.824649	A3	0.01
Ralstonia	Bdelloidea uncul.	0.645228	A3	0.01
Ralstonia	Pseudendoclonium	0.814165	A3	0.01
Ralstonia	Oligohymenophorea uncul.	0.655968	A3	0.01
Ralstonia	Peritrichia	0.818484	A3	0.01
Ralstonia	Plecoptera uncul.	0.655505	A4	0.01
Rhabditida	Maxillopoda uncul.	0.706451	A2	0.01
Rhabditida	Annelida uncul.	0.639457	A2	0.01
Rhabditida	Laboulbeniomycetes uncul.	0.681975	A2	0.01
Rhabditida	Laboulbeniomycetes uncul.	0.653521	A4	0.01
Rhizophydiales uncul.	Prolecithophora	0.767532	A1	0.01
Rhodobacter	Sphingorhabdus	0.789244	A1	0.01
Rhodobacter	Rhodobacteraceae uncul.	0.840169	A1	0.01
Rhodobacter	Rhodobacteraceae uncul.	0.70143	A2	0.01
Rhodobacter	Amphora	0.676295	A2	0.01
Rhodobacter	Woronina	0.87702	A2	0.01
Rhodobacter	Burkholderiales uncul.	0.710556	A3	0.01
Rhodobacter	Timaviella	0.644238	A3	0.01
Rhodobacter	Rhodobacteraceae uncul.	0.910573	A3	0.01
Rhodobacter	Burkholderiales uncul.	0.680382	A3	0.01
Rhodobacter	Pseudonocardia	0.736808	A3	0.01
Rhodobacter	Sphingorhabdus	0.832244	A4	0.01
Rhodobacter	Chamaesiphon	0.760235	A4	0.01
Rhodobacter	Timaviella	0.702991	A4	0.01
Rhodobacter	Rhodobacteraceae uncul.	0.878901	A4	0.01
Rhodobacter	Burkholderiales uncul.	0.646832	A4	0.01
Rhodobacter	Ilumatobacteraceae uncul.	0.664963	A4	0.01
Rhodobacter	Nostocales uncul.	0.659584	A4	0.01
Rhodobacter	Hyphomicrobiales uncul.	0.734835	A4	0.01
Rhodobacter	Nitrobacteraceae uncul.	0.657031	A4	0.01
Rhodobacter	Amphora	-0.689946	A4	0.01
Rhodobacter	Chromadorea uncul.	0.761968	A4	0.01
Rhodobacter	Sphaeropleales uncul.	0.726793	A4	0.01
Rhodobacter	Scenedesmus	0.65897	A4	0.01
Rhodobacter	Achnanthidium	-0.686192	A4	0.01
Rhodobacteraceae uncul.	Ilumatobacteraceae uncul.	0.707672	A1	0.01
Rhodobacteraceae uncul.	Burkholderiales uncul.	0.674015	A3	0.01
Rhodobacteraceae uncul.	Micromonosporaceae uncul.	0.681071	A4	0.01
Rhodobacteraceae uncul.	Burkholderiales uncul.	0.630909	A4	0.01
Rhodobacteraceae uncul.	Nostocales uncul.	0.697606	A4	0.01
Rhodobacteraceae uncul.	Hyphomicrobiales uncul.	0.6846	A4	0.01
Rhodobacteraceae uncul.	Amphora	-0.606026	A4	0.01
Romeriopsis	Trichoptera	0.911826	A1	0.01
Romeriopsis	Heteromita	0.72437	A1	0.01
Romeriopsis	Flavobacterium	0.844799	A2	0.01
Romeriopsis	Bacillariophyceae uncul.	0.72041	A2	0.01
Romeriopsis	Heterobranchia	0.91645	A3	0.01
Romeriopsis	Comamonadaceae uncul.	0.728288	A4	0.01
Romeriopsis	Bacteroidetes uncul.	0.728212	A4	0.01
Scenedesmus	Desmodesmus	0.884389	A1	0.01
Scenedesmus	Araeolaimida	0.754908	A1	0.01
Scenedesmus	Chlorophyta uncul.	0.853614	A1	0.01
Scenedesmus	LKM11	0.759781	A1	0.01
Scenedesmus	Arthropoda uncul.	0.619751	A1	0.01
Scenedesmus	LKM11 uncul.	0.762823	A1	0.01
Scenedesmus	Centramoebida	0.751868	A1	0.01
Scenedesmus	Laboulbeniomycetes uncul.	0.734005	A1	0.01
Scenedesmus	Chlorophyta uncul.	0.67864	A2	0.01
Scenedesmus	Desmodesmus	0.835251	A3	0.01
Scenedesmus	Chromadorida	0.606374	A3	0.01
Scenedesmus	Chlorophyta uncul.	0.668451	A3	0.01
Scenedesmus	Nitzschia	0.604122	A3	0.01
Scenedesmus	Desmodesmus	0.785883	A4	0.01
Scenedesmus	Chlorophyta uncul.	0.783405	A4	0.01
Scenedesmus	Thecofilosea uncul.	0.612993	A4	0.01
Scenedesmus	Centramoebida	0.665114	A4	0.01
Sphaeropleales uncul.	Scenedesmus	0.894581	A1	0.01
Sphaeropleales uncul.	Desmodesmus	0.894747	A1	0.01
Sphaeropleales uncul.	Araeolaimida	0.911636	A1	0.01
Sphaeropleales uncul.	Chlorophyta uncul.	0.847973	A1	0.01
Sphaeropleales uncul.	LKM11	0.724524	A1	0.01
Sphaeropleales uncul.	Arthropoda uncul.	0.755336	A1	0.01
Sphaeropleales uncul.	LKM11 uncul.	0.79706	A1	0.01
Sphaeropleales uncul.	Centramoebida	0.944036	A1	0.01
Sphaeropleales uncul.	Adinetida	0.74233	A1	0.01
Sphaeropleales uncul.	Monhysterida uncul.	0.704877	A1	0.01
Sphaeropleales uncul.	Laboulbeniomycetes uncul.	0.928177	A1	0.01
Sphaeropleales uncul.	Ulvophyceae	0.776858	A2	0.01
Sphaeropleales uncul.	Desmodesmus	0.922084	A2	0.01
Sphaeropleales uncul.	Obertrumia	0.744117	A2	0.01
Sphaeropleales uncul.	Colpodea uncul.	0.742834	A2	0.01
Sphaeropleales uncul.	Pseudendoclonium	0.814861	A2	0.01
Sphaeropleales uncul.	Centramoebida	0.722958	A2	0.01
Sphaeropleales uncul.	Scenedesmus	0.90929	A3	0.01
Sphaeropleales uncul.	Desmodesmus	0.83769	A3	0.01
Sphaeropleales uncul.	Chaetonotida uncul.	0.613404	A3	0.01
Sphaeropleales uncul.	Chlorophyta uncul.	0.664025	A3	0.01
Sphaeropleales uncul.	Centramoebida	0.636754	A3	0.01
Sphaeropleales uncul.	Stenostomidae	0.608166	A3	0.01
Sphaeropleales uncul.	Dorylaimida	0.702592	A4	0.01
Sphaeropleales uncul.	Scenedesmus	0.968282	A4	0.01
Sphaeropleales uncul.	Desmodesmus	0.68188	A4	0.01
Sphaeropleales uncul.	Chlorophyta uncul.	0.776341	A4	0.01
Sphaeropleales uncul.	Centramoebida	0.663387	A4	0.01
Sphingorhabdus	Chamaesiphon	0.620578	A1	0.01
Sphingorhabdus	Rhodobacteraceae uncul.	0.624579	A1	0.01
Sphingorhabdus	Micromonosporaceae uncul.	0.637381	A1	0.01
Sphingorhabdus	Asprobacter	0.900196	A2	0.01
Sphingorhabdus	Burkholderiales uncul.	0.669767	A2	0.01
Sphingorhabdus	Hyphomicrobium	0.794266	A2	0.01
Sphingorhabdus	Ilumatobacteraceae uncul.	0.603263	A2	0.01
Sphingorhabdus	Hyphomicrobiales uncul.	0.762759	A2	0.01
Sphingorhabdus	Chloroflexi uncul.	0.707906	A2	0.01
Sphingorhabdus	Planctomycetia uncul.	0.600689	A2	0.01
Sphingorhabdus	Actinobacteria uncul.	0.675752	A2	0.01
Sphingorhabdus	Asprobacter	0.601481	A3	0.01
Sphingorhabdus	Hyphomicrobium	0.689074	A3	0.01
Sphingorhabdus	Hyphomicrobiales uncul.	0.684863	A3	0.01
Sphingorhabdus	Nitrobacteraceae uncul.	0.614665	A3	0.01
Sphingorhabdus	Ralstonia	0.789793	A3	0.01
Sphingorhabdus	Bursera	0.691324	A3	0.01
Sphingorhabdus	Pseudendoclonium	0.668106	A3	0.01
Sphingorhabdus	Peritrichia	0.699174	A3	0.01
Sphingorhabdus	Chamaesiphon	0.770832	A4	0.01
Sphingorhabdus	Timaviella	0.766258	A4	0.01
Sphingorhabdus	Rhodobacteraceae uncul.	0.794386	A4	0.01
Sphingorhabdus	Micromonosporaceae uncul.	0.708679	A4	0.01
Sphingorhabdus	Burkholderiales uncul.	0.604383	A4	0.01
Sphingorhabdus	Ilumatobacteraceae uncul.	0.615872	A4	0.01
Sphingorhabdus	Hyphomicrobiales uncul.	0.792639	A4	0.01
Sphingorhabdus	Nitrobacteraceae uncul.	0.769258	A4	0.01
Sphingorhabdus	Amphora	-0.632329	A4	0.01
Sphingorhabdus	Achnanthidium	-0.65415	A4	0.01
Sphingorhabdus	Diatomea uncul.	-0.604931	A4	0.01
Spirotrichea uncul.	Copepoda	0.904353	A2	0.01
Spirotrichea uncul.	Acari	0.899121	A2	0.01
Spirotrichea uncul.	Leptomyxida uncul.	0.987175	A2	0.01
Spirotrichea uncul.	Haptoria	0.920187	A2	0.01
Spirotrichea uncul.	Thecofilosea uncul.	0.858391	A2	0.01
Spirotrichea uncul.	Cercozoa uncul.	0.731882	A2	0.01
Spirotrichea uncul.	Litostomatea uncul.	0.936078	A2	0.01
Spirotrichea uncul.	Ciliophora uncul.	0.794447	A2	0.01
Spirotrichea uncul.	Amoebozoa uncul.	0.697505	A2	0.01
Spirotrichea uncul.	Novel_Clade_10 uncul.	0.987173	A2	0.01
Spirotrichea uncul.	Oligohymenophorea uncul.	0.965802	A2	0.01
Spirotrichea uncul.	Labyrinthulomycetes uncul.	0.97166	A2	0.01
Spirotrichea uncul.	Podocopida	0.952896	A2	0.01
Spirotrichea uncul.	Dalyellioida	0.987173	A2	0.01
Spirotrichea uncul.	Peritrichia	0.990222	A2	0.01
Spirotrichea uncul.	Labyrinthulomycetes uncul.	0.641707	A2	0.01
Spirotrichea uncul.	Vorticella	0.76235	A3	0.01
Spirotrichea uncul.	Labyrinthulomycetes uncul.	0.639918	A4	0.01
Stenostomidae	Prolecithophora	0.770374	A3	0.01
Stenostomidae	Diplogasterida uncul.	0.781576	A3	0.01
Stentor	Phyllopharyngea uncul.	0.680889	A2	0.01
Stentor	Phyllopharyngea uncul.	0.877298	A4	0.01
Stentor	Lumbriculida	0.760651	A4	0.01
Thecofilosea uncul.	Cercozoa uncul.	0.6047	A1	0.01
Thecofilosea uncul.	Diplogasterida uncul.	0.882252	A1	0.01
Thecofilosea uncul.	Cercozoa uncul.	0.739117	A2	0.01
Thecofilosea uncul.	Litostomatea uncul.	0.811817	A2	0.01
Thecofilosea uncul.	Ciliophora uncul.	0.647111	A2	0.01
Thecofilosea uncul.	Amoebozoa uncul.	0.65805	A2	0.01
Thecofilosea uncul.	Novel_Clade_10 uncul.	0.851736	A2	0.01
Thecofilosea uncul.	Oligohymenophorea uncul.	0.851144	A2	0.01
Thecofilosea uncul.	Labyrinthulomycetes uncul.	0.879542	A2	0.01
Thecofilosea uncul.	Podocopida	0.911828	A2	0.01
Thecofilosea uncul.	Dalyellioida	0.851736	A2	0.01
Thecofilosea uncul.	Peritrichia	0.85285	A2	0.01
Timaviella	Trichocoleusaceae uncul.	0.781871	A2	0.01
Timaviella	Ulvophyceae uncul.	0.686798	A2	0.01
Timaviella	Monostroma	0.600465	A2	0.01
Timaviella	Achnanthidium	0.672881	A2	0.01
Timaviella	Trichocoleusaceae uncul.	0.624462	A3	0.01
Timaviella	Pseudonocardia	0.652727	A3	0.01
Timaviella	Insecta uncul.	0.619667	A3	0.01
Timaviella	Rhodobacteraceae uncul.	0.699538	A4	0.01
Timaviella	Hyphomicrobium	0.668347	A4	0.01
Timaviella	Ilumatobacteraceae uncul.	0.693921	A4	0.01
Timaviella	Hyphomicrobiales uncul.	0.82672	A4	0.01
Timaviella	Nitrobacteraceae uncul.	0.775015	A4	0.01
Timaviella	Chloroflexi uncul.	0.645939	A4	0.01
Timaviella	Planctomycetia uncul.	0.682575	A4	0.01
Timaviella	Planctomycetes uncul.	0.664479	A4	0.01
Timaviella	Actinobacteria uncul.	0.699388	A4	0.01
Trichocoleusaceae uncul.	Romeriopsis	0.695099	A1	0.01
Trichocoleusaceae uncul.	Nostocales uncul.	0.746598	A1	0.01
Trichocoleusaceae uncul.	Apatinema	0.814198	A1	0.01
Trichocoleusaceae uncul.	Sphaeropleales uncul.	0.700944	A1	0.01
Trichocoleusaceae uncul.	Araeolaimida	0.729076	A1	0.01
Trichocoleusaceae uncul.	Centramoebida	0.788743	A1	0.01
Trichocoleusaceae uncul.	Laboulbeniomycetes uncul.	0.774471	A1	0.01
Trichocoleusaceae uncul.	Achnanthidium	0.616081	A2	0.01
Trichocoleusaceae uncul.	Ulvophyceae	0.706749	A4	0.01
Trichocoleusaceae uncul.	Insecta uncul.	0.669122	A4	0.01
Trichocoleusaceae uncul.	Cryptomycota uncul.	0.720146	A4	0.01
Trichoptera	Heteromita	0.772167	A1	0.01
Triplonchida	Copepoda	0.739429	A1	0.01
Triplonchida	Ciliophora uncul.	0.767222	A1	0.01
Triplonchida	Neodalyellida	0.79602	A2	0.01
Triplonchida	Chromadorida	0.736324	A2	0.01
Triplonchida	Arthropoda uncul.	0.728889	A2	0.01
Triplonchida	Maxillopoda uncul.	0.678638	A2	0.01
Triplonchida	Harpacticoida	0.805182	A2	0.01
Triplonchida	Cyclopoida	0.662925	A3	0.01
Triplonchida	Novel_Clade_10 uncul.	0.654815	A3	0.01
Triplonchida	LKM11 uncul.	0.653025	A4	0.01
Ulvales uncul.	Ulvophyceae	0.675662	A2	0.01
Ulvales uncul.	Rhabditida	0.69169	A2	0.01
Ulvales uncul.	Maxillopoda uncul.	0.729072	A2	0.01
Ulvales uncul.	Lumbriculida	0.64049	A2	0.01
Ulvales uncul.	Annelida uncul.	0.718859	A2	0.01
Ulvales uncul.	Laboulbeniomycetes uncul.	0.785102	A2	0.01
Ulvella	Ulvales uncul.	0.842294	A2	0.01
Ulvella	Haplotaxida	0.623365	A2	0.01
Ulvella	Chromadorida	0.650087	A2	0.01
Ulvella	Rhabditida	0.802367	A2	0.01
Ulvella	Maxillopoda uncul.	0.852603	A2	0.01
Ulvella	Lumbriculida	0.743501	A2	0.01
Ulvella	Annelida uncul.	0.885965	A2	0.01
Ulvella	Laboulbeniomycetes uncul.	0.913678	A2	0.01
Ulvophyceae	Pauliella	0.797985	A1	0.01
Ulvophyceae	Obertrumia	0.73412	A1	0.01
Ulvophyceae	Desmodesmus	0.756811	A2	0.01
Ulvophyceae	Obertrumia	0.612428	A2	0.01
Ulvophyceae	Rhabditida	0.635202	A2	0.01
Ulvophyceae	Pseudendoclonium	0.779585	A2	0.01
Ulvophyceae	Centramoebida	0.790652	A2	0.01
Ulvophyceae	Gregarinasina uncul.	0.803807	A3	0.01
Ulvophyceae	Cryptomycota uncul.	0.747313	A4	0.01
Ulvophyceae uncul.	Monostroma	0.776057	A1	0.01
Ulvophyceae uncul.	Ulvophyceae	0.833783	A1	0.01
Ulvophyceae uncul.	Pauliella	0.794713	A1	0.01
Ulvophyceae uncul.	Obertrumia	0.662358	A1	0.01
Ulvophyceae uncul.	Sphaeropleales uncul.	0.663206	A2	0.01
Ulvophyceae uncul.	Ulvophyceae	0.746917	A2	0.01
Ulvophyceae uncul.	Achnanthidium	0.600937	A2	0.01
Ulvophyceae uncul.	Desmodesmus	0.688964	A2	0.01
Ulvophyceae uncul.	Obertrumia	0.690568	A2	0.01
Ulvophyceae uncul.	Pseudendoclonium	0.72591	A2	0.01
Ulvophyceae uncul.	Ulvella	0.681085	A3	0.01
Vampyrellidae uncul.	Amoebozoa uncul.	0.799586	A1	0.01
Vampyrellidae uncul.	Colpodea uncul.	0.758352	A1	0.01
Vampyrellidae uncul.	Amoebozoa uncul.	0.666217	A2	0.01
Vampyrellidae uncul.	Colpodea uncul.	0.700092	A3	0.01
Vampyrellidae uncul.	Phyllopharyngea uncul.	0.692448	A3	0.01
Vampyrellidae uncul.	Adinetida	0.675874	A3	0.01
Vampyrellidae uncul.	Centramoebida	0.619479	A4	0.01
Vorticella	Phyllopharyngea uncul.	0.707967	A2	0.01
Vorticella	Stentor	0.625459	A4	0.01
Wilmottia	Leptothrix	0.887233	A1	0.01
Wilmottia	Eukaryota uncul.	0.844489	A1	0.01
Wilmottia	Pinnularia	0.886975	A1	0.01
Wilmottia	Cymbella	0.613496	A3	0.01
Wilmottia	Neodalyellida	0.839329	A4	0.01
Wilmottia	Macrostomida	0.721011	A4	0.01
Woronina	Plecoptera	0.830342	A1	0.01
Xenacoelomorpha uncul.	Neodalyellida uncul.	0.826051	A2	0.01
Xenacoelomorpha uncul.	Prolecithophora	0.712142	A3	0.01
Xenacoelomorpha uncul.	Diplogasterida uncul.	0.716976	A3	0.01
Xenacoelomorpha uncul.	Amoebozoa uncul.	0.634575	A4	0.01
Xenacoelomorpha uncul.	Neodalyellida uncul.	0.818428	A4	0.01
